# Supplementary material for: Coral larval proteomics at onset of metamorphosis highlights innate immunity maturation in parallel to neuro-sensing and skeletal development
Source: Front Physiol. 2026 Feb 19;17:1763453. doi: 10.3389/fphys.2026.1763453 (PMC12960093; doi:10.3389/fphys.2026.1763453)
Supplement: Supplementary file 1 [file Table2.xlsx]

## Sheet: larval_DEPs-2stages
Expression log2 Ratio (St4 vs Pl)				Protein code	RefSeq ID (#)	RefSeq ID (# after BlastP)	ID Description (BlastP best match) [Organism]	Putative Functional Category	References
C3St4_vs_C3Pl	C5St4_vs_C5Pl	C6St4_vs_C6Pl	C8St4_vs_C8Pl
			3.45	p1	NDJ95567.1	NDJ95567.1	actin [Henneguya salminicola]	cytoskeleton	Lebesgue, N., da Costa, G., Ribeiro, R. M., Ribeiro-Silva, C., Martins, G. G., Matranga, V., Scholten, A., Cordeiro, C., Heck, A. J. R., & Santos, R. (2016). Deciphering the molecular mechanisms underlying sea urchin reversible adhesion : A quantitative proteomics approach. Journal of Proteomics, 138, 61‑71. https://doi.org/10.1016/j.jprot.2016.02.026
	2.54	-0.774	4.25	p2	AAN86039.2	AAN86039.2	beta-actin [Myxobolus cerebralis]	cytoskeleton	Lebesgue, N., da Costa, G., Ribeiro, R. M., Ribeiro-Silva, C., Martins, G. G., Matranga, V., Scholten, A., Cordeiro, C., Heck, A. J. R., & Santos, R. (2016). Deciphering the molecular mechanisms underlying sea urchin reversible adhesion : A quantitative proteomics approach. Journal of Proteomics, 138, 61‑71. https://doi.org/10.1016/j.jprot.2016.02.026
2.27	3.21	-0.46	2.73	p3	AAR85887.1	AAR85887.1	non-muscle actin, partial [Hydra viridissima]	cytoskeleton
1.87	0.587	4.41	2.55	p4	CAH3126141.1	XP_027039028.1	myosin-2 essential light chain-like [Pocillopora damicornis]	cytoskeleton-binding protein	Chandramouli, K. H., Qian, P.-Y., & Ravasi, T. (2014). Proteomics insights : Proteins related to larval attachment and metamorphosis of marine invertebrates. Frontiers in Marine Science, 1. https://doi.org/10.3389/fmars.2014.00052
4.23	1.63	4.16	2.29	p5	CAH3108924.1	XP_027052830.1	tropomyosin-like [Pocillopora damicornis]	cytoskeleton-binding protein	Chandramouli, K. H., Qian, P.-Y., & Ravasi, T. (2014). Proteomics insights : Proteins related to larval attachment and metamorphosis of marine invertebrates. Frontiers in Marine Science, 1. https://doi.org/10.3389/fmars.2014.00052 Steger, J., Cole, A. G., Denner, A., Lebedeva, T., Genikhovich, G., Ries, A., Reischl, R., Taudes, E., Lassnig, M., & Technau, U. (2022). Single-cell transcriptomics id…
3.45		2.25	1.17	p6	CAH3131622.1	XP_027043116.1	myotrophin-like [Pocillopora damicornis]	adhesion (ECM )	Zhang, H., Wong, Y. H., Wang, H., Chen, Z., Arellano, S. M., Ravasi, T., & Qian, P.-Y. (2011). Quantitative Proteomics Identify Molecular Targets That Are Crucial in Larval Settlement and Metamorphosis of Bugula neritina. Journal of Proteome Research, 10(1), 349‑360. https://doi.org/10.1021/pr100817v
	3.64	2.04	4.82	p7	XP_027059033.1	XP_027059033.1	collagen alpha-1(XII) chain-like [Pocillopora damicornis]	adhesion (ECM )	Cunning, R., Bay, R. A., Gillette, P., Baker, A. C., & Traylor-Knowles, N. (2018). Comparative analysis of the Pocillopora damicornis genome highlights role of immune system in coral evolution. Scientific Reports, 8(1), 16134. https://doi.org/10.1038/s41598-018-34459-8
			2.71	p8	XP_058960579.1	PFX26744.1	collagen alpha-4(VI) chain [Stylophora pistillata]	adhesion (ECM )	Cunning, R., Bay, R. A., Gillette, P., Baker, A. C., & Traylor-Knowles, N. (2018). Comparative analysis of the Pocillopora damicornis genome highlights role of immune system in coral evolution. Scientific Reports, 8(1), 16134. https://doi.org/10.1038/s41598-018-34459-8
			2.26	p9	XP_027051479.1	XP_027051479.1	collagenase 3-like [Pocillopora damicornis]	adhesion (ECM )	Peled, Y., Drake, J. L., Malik, A., Almuly, R., Lalzar, M., Morgenstern, D., & Mass, T. (2020). Optimization of skeletal protein preparation for LC-MS/MS sequencing yields additional coral skeletal proteins in Stylophora pistillata. BMC Materials, 2, 8. https://doi.org/10.1186/s42833-020-00014-x
3.59				p10	CAH3104169.1	XP_066020559.1	contactin-3 isoform X1 [Pocillopora verrucosa]	adhesion (intercellular adhesion)	Bouyain, S., & Watkins, D. J. (2010). Identification of tyrosine phosphatase ligands for contactin cell adhesion molecules. Communicative & Integrative Biology, 3(3), 284‑286. https://doi.org/10.4161/cib.3.3.11656
0.506	-0.854	0.733	2.59	p11	CAH3155861.1	PFX21100.1	hemicentin-1 [Stylophora pistillata]	adhesion, immunity (pentraxin-like protein)	Vogel, B. E., & Hedgecock, E. M. (2001). Hemicentin, a conserved extracellular member of the immunoglobulin superfamily, organizes epithelial and other cell attachments into oriented line-shaped junctions. Development (Cambridge, England), 128(6), 883‑894. https://doi.org/10.1242/dev.128.6.883. Drake, J. L., Mass, T., Haramaty, L., Zelzion, E., Bhattacharya, D., & Falkowski, P. G. (2013). Proteom…
	4.49	4.2	3.94	p12	XP_058960381.1	XP_058960381.1	hemicentin-1-like [Pocillopora verrucosa]	adhesion, immunity (pentraxin-like protein)	Vogel, B. E., & Hedgecock, E. M. (2001). Hemicentin, a conserved extracellular member of the immunoglobulin superfamily, organizes epithelial and other cell attachments into oriented line-shaped junctions. Development (Cambridge, England), 128(6), 883‑894. https://doi.org/10.1242/dev.128.6.883. Drake, J. L., Mass, T., Haramaty, L., Zelzion, E., Bhattacharya, D., & Falkowski, P. G. (2013). Proteom…
3.6	1.93			p13	CAH3161297.1	XP_066025212.1	hemicentin-2 [Pocillopora verrucosa]	adhesion, immunity (pentraxin-like protein)	Vogel, B. E., & Hedgecock, E. M. (2001). Hemicentin, a conserved extracellular member of the immunoglobulin superfamily, organizes epithelial and other cell attachments into oriented line-shaped junctions. Development (Cambridge, England), 128(6), 883‑894. https://doi.org/10.1242/dev.128.6.883.
0.713	2.19	1.95	3.97	p14	PFX23400.1	PFX23400.1	Carbonic anhydrase 2 [Stylophora pistillata]	biocalcification (carbon concentration mechanism)	Peled, Y., Drake, J. L., Malik, A., Almuly, R., Lalzar, M., Morgenstern, D., & Mass, T. (2020). Optimization of skeletal protein preparation for LC-MS/MS sequencing yields additional coral skeletal proteins in Stylophora pistillata. BMC Materials, 2, 8. https://doi.org/10.1186/s42833-020-00014-x
5.61	3.49	5.73	5.88	p15	CAH3038192.1	XP_058960654.2	CARP3-like protein : acidic skeletal organic matrix protein [Pocillopora verrucosa]	biocalcification (skeletal organic matrix)	Drake, J. L., Mass, T., Haramaty, L., Zelzion, E., Bhattacharya, D., & Falkowski, P. G. (2013). Proteomic analysis of skeletal organic matrix from the stony coral Stylophora pistillata. Proceedings of the National Academy of Sciences of the United States of America, 110(10), 3788‑3793. https://doi.org/10.1073/pnas.1301419110
1.63	0.05	0.363	2.38	p16	XP_001624022.1	XP_001624022.1	PHD finger-like domain-containing protein 5A isoform X2 [Nematostella vectensis]	biocalcification (skeletal organic matrix)	Peled, Y., Drake, J. L., Malik, A., Almuly, R., Lalzar, M., Morgenstern, D., & Mass, T. (2020). Optimization of skeletal protein preparation for LC-MS/MS sequencing yields additional coral skeletal proteins in Stylophora pistillata. BMC Materials, 2, 8. https://doi.org/10.1186/s42833-020-00014-x
5.06		3.65	3.91	p17	CAH3119406.1	KAK2554245.1	cathepsin L [Acropora cervicornis]	biocalcification	Levy Shani , Mass Tali (2022) The Skeleton and Biomineralization Mechanism as Part of the Innate Immune System of Stony Corals. Frontiers in Immunology Volume13 URL=https://www.frontiersin.org/journals/immunology/articles/10.3389/fimmu.2022.850338 DOI=10.3389/fimmu.2022.850338 ISSN=1664-3224
3.14	4.88	2.95	3.46	p18	RMX46279.1	XP_027043406.1	cathepsin L1-like [Pocillopora damicornis]	biocalcification	Levy, S., & Mass, T. (2022). The Skeleton and Biomineralization Mechanism as Part of the Innate Immune System of Stony Corals. Frontiers in Immunology, 13. https://doi.org/10.3389/fimmu.2022.850338
			3.6	p19	CAH3113095.1	XP_058944804.2	cytochrome P450 3A24 [Pocillopora verrucosa]	metabolism (xenobiotic detoxication)	Pankov, K. V., McArthur, A. G., Gold, D. A., Nelson, D. R., Goldstone, J. V., & Wilson, J. Y. (2021). The cytochrome P450 (CYP) superfamily in cnidarians. Scientific Reports, 11(1), 9834. https://doi.org/10.1038/s41598-021-88700-y
2.29				p20	CAH3155573.1	XP_058943065.2	dapdiamide synthesis protein DdaC [Pocillopora verrucosa]	metabolism (taurine catabolism))	Ramon-Mateu, J., Ferraioli, A., Teixidó, N., Domart-Coulon, I., Houliston, E., & Copley, R. R. (2025). Aboral cell types of Clytia and coral larvae have shared features and link taurine to the regulation of settlement. Science Advances, 11(20), eadv1159. https://doi.org/10.1126/sciadv.adv1159
		0.146	3.09	p21	RMX46717.1	XP_058956033.1	dual adapter for phosphotyrosine and 3-phosphotyrosine and 3-phosphoinositide [Pocillopora verrucosa]	phosphotyrosine signaling	Liu, B. A., Shah, E., Jablonowski, K., Stergachis, A., Engelmann, B., & Nash, P. D. (2011). The SH2 Domain–Containing Proteins in 21 Species Establish the Provenance and Scope of Phosphotyrosine Signaling in Eukaryotes. Science signaling, 4(202), ra83. https://doi.org/10.1126/scisignal.2002105
0.516	0.403	0.662	3.42	p22	CAH3114892.1	XP_027053216.1	N(4)-(Beta-N-acetylglucosaminyl)-L-asparaginase-like [Pocillopora damicornis]	mucin maturation	Lebesgue, N., da Costa, G., Ribeiro, R. M., Ribeiro-Silva, C., Martins, G. G., Matranga, V., Scholten, A., Cordeiro, C., Heck, A. J. R., & Santos, R. (2016). Deciphering the molecular mechanisms underlying sea urchin reversible adhesion : A quantitative proteomics approach. Journal of Proteomics, 138, 61‑71. https://doi.org/10.1016/j.jprot.2016.02.026
			2.65	p23	CAH3037723.1	CAB4002606.1	1-acyl-sn-glycerol-3-phosphate acyltransferase epsilon [Paramuricea clavata]	energy metabolism (transferase activity)	Ogawa, T., Tanaka, A., Kawamoto, J., & Kurihara, T. (2018). Purification and characterization of 1-acyl-sn-glycerol-3-phosphate acyltransferase with a substrate preference for polyunsaturated fatty acyl donors from the eicosapentaenoic acid-producing bacterium Shewanella livingstonensis Ac10. Journal of Biochemistry, 164(1), 33‑39. https://doi.org/10.1093/jb/mvy025
			2.73	p24	CAH3036843.1	XP_044183979.1	enoyl-CoA delta isomerase 1, mitochondrial-like [Acropora millepora]	energy metabolism	Geisbrecht, B. V., Zhang, D., Schulz, H., & Gould, S. J. (1999). Characterization of PECI, a novel monofunctional Delta(3), Delta(2)-enoyl-CoA isomerase of mammalian peroxisomes. The Journal of Biological Chemistry, 274(31), 21797‑21803. https://doi.org/10.1074/jbc.274.31.21797
	1.19	0.0325	3.11	p25	CAH3156800.1	XP_058950349.2	pancreatic triacylglycerol lipase [Pocillopora verrucosa]	energy metabolism	Harii, S., Nadaoka, K., Yamamoto, M., & Iwao, K. (2007). Temporal changes in settlement, lipid content and lipid composition of larvae of the spawning hermatypic coral Acropora tenuis. Marine Ecology Progress Series, 346, 89‑96. https://doi.org/10.3354/meps07114
1.04	0.307	-1.07	2.83	p26	CAH3042380.1	XP_027047557.1	RAB11-binding protein RELCH-like [Pocillopora damicornis]	metabolism (endocytic recycling regulator, sterol transport)	Chen, M.-C., Hong, M.-C., Huang, Y.-S., Liu, M.-C., Cheng, Y.-M., & Fang, L.-S. (2005). ApRab11, a cnidarian homologue of the recycling regulatory protein Rab11, is involved in the establishment and maintenance of the Aiptasia-Symbiodinium endosymbiosis. Biochemical and Biophysical Research Communications, 338(3), 1607‑1616. https://doi.org/10.1016/j.bbrc.2005.10.133 ; Chatin, B., Robert, M., Ven…
3.96		3.29	1.71	p27	RMX48008.1	XP_027041391.1	retinol dehydrogenase 8-like [Pocillopora damicornis]	metabolism (phototropic growth of coral tissue)	Takagi, T., Yoshioka, Y., Zayasu, Y., Satoh, N., & Shinzato, C. (2020). Transcriptome Analyses of Immune System Behaviors in Primary Polyp of Coral Acropora digitifera Exposed to the Bacterial Pathogen Vibrio coralliilyticus under Thermal Loading. Marine Biotechnology, 22(6), 748‑759. https://doi.org/10.1007/s10126-020-09984-1
0.215	-0.858		3.66	p28	XP_058948543.1	XP_058948543.1	upstream stimulatory factor 1-like [Pocillopora verrucosa]	metabolism (transcription regulation)	Vallet, V. S., Casado, M., Henrion, A. A., Bucchini, D., Raymondjean, M., Kahn, A., & Vaulont, S. (1998). Differential roles of upstream stimulatory factors 1 and 2 in the transcriptional response of liver genes to glucose. The Journal of Biological Chemistry, 273(32), 20175‑20179. https://doi.org/10.1074/jbc.273.32.20175
3.79			3.3	p29	CAH3037552.1	XP_058969653.1	protein usf-like [Pocillopora verrucosa]	metabolism (transcription regulation)	Corre, S., & Galibert, M.-D. (2006). USF : Un régulateur essentiel de la transcription. médecine/sciences, 22(1), Article 1. https://doi.org/10.1051/medsci/200622162
4.06		5.52		p30	RMX45626.1	PFX30425.1	neurogenic locus Notch protein [Stylophora pistillata]	morphogenesis (development, cell differentiation signaling pathways)	Tirosh, Y., Linial, I., Askenazi, M., & Linial, M. (2012). Short Toxin-like Proteins Abound in Cnidaria Genomes. Toxins, 4(11), 1367‑1384. https://doi.org/10.3390/toxins4111367
	-0.0482		4.41	p31	RMX60959.1	XP_027059482.1	neurogenic locus Notch protein-like [Pocillopora damicornis]	morphogenesis (development, cell differentiation signaling pathways)	Tirosh, Y., Linial, I., Askenazi, M., & Linial, M. (2012). Short Toxin-like Proteins Abound in Cnidaria Genomes. Toxins, 4(11), 1367‑1384. https://doi.org/10.3390/toxins4111367
4.31		5.29	3.83	p32	XP_058954575.1	XP_058954575.1	spondin-2-like [Pocillopora verrucosa]	morphogenesis (head organizer inhibition)	Lommel, M., Strompen, J., Hellewell, A. L., Balasubramanian, G. P., Christofidou, E. D., Thomson, A. R., Boyle, A. L., Woolfson, D. N., Puglisi, K., Hartl, M., Holstein, T. W., Adams, J. C., & Özbek, S. (2018). Hydra Mesoglea Proteome Identifies Thrombospondin as a Conserved Component Active in Head Organizer Restriction. Scientific Reports, 8(1), 11753. https://doi.org/10.1038/s41598-018-30035-2
	5.58		4.01	p33	CAH3043842.1; RMX43982.1	XP_027046450.1	spondin-2-like isoform X1 [Pocillopora damicornis]	morphogenesis (head organizer inhibition)	Lommel, M., Strompen, J., Hellewell, A. L., Balasubramanian, G. P., Christofidou, E. D., Thomson, A. R., Boyle, A. L., Woolfson, D. N., Puglisi, K., Hartl, M., Holstein, T. W., Adams, J. C., & Özbek, S. (2018). Hydra Mesoglea Proteome Identifies Thrombospondin as a Conserved Component Active in Head Organizer Restriction. Scientific Reports, 8(1), 11753. https://doi.org/10.1038/s41598-018-30035-2
4.57		4.18	3.46	p34	CAH3121739.1; RMX54868.1	XP_058956608.2	thrombospondin-related anonymous protein-like [Pocillopora verrucosa]	morphogenesis (head organizer restriction, antagonist of Wnt signaling)	Lommel, M., Strompen, J., Hellewell, A. L., Balasubramanian, G. P., Christofidou, E. D., Thomson, A. R., Boyle, A. L., Woolfson, D. N., Puglisi, K., Hartl, M., Holstein, T. W., Adams, J. C., & Özbek, S. (2018). Hydra Mesoglea Proteome Identifies Thrombospondin as a Conserved Component Active in Head Organizer Restriction. Scientific Reports, 8(1), 11753. https://doi.org/10.1038/s41598-018-30035-2
1.2	3.74	0.13	3.26	p35	CAH3147976.1	XP_027047137.1	catalase-like [Pocillopora damicornis]	oxidative stress protection	Hawkridge, J. M., Pipe, R. K., & Brown, B. E. (2000). Localisation of antioxidant enzymes in the cnidarians Anemonia viridis and Goniopora stokesi. Marine Biology, 137(1), 1‑9. https://doi.org/10.1007/s002270000324
4.99			5.12	p36	XP_020604901.1	XP_020604901.1	catalase-like isoform X1 [Orbicella faveolata]	oxidative stress protection	Hawkridge, J. M., Pipe, R. K., & Brown, B. E. (2000). Localisation of antioxidant enzymes in the cnidarians Anemonia viridis and Goniopora stokesi. Marine Biology, 137(1), 1‑9. https://doi.org/10.1007/s002270000324
1.3	1.97	2.63	1.47	p37	XP_058970348.1	XP_058970348.1	catalase-like isoform X1 [Pocillopora verrucosa]	oxidative stress protection	Hawkridge, J. M., Pipe, R. K., & Brown, B. E. (2000). Localisation of antioxidant enzymes in the cnidarians Anemonia viridis and Goniopora stokesi. Marine Biology, 137(1), 1‑9. https://doi.org/10.1007/s002270000324
	1.07		4.13	p38	PFX16275.1	PFX16275.1	Glutathione S-transferase 1 [Stylophora pistillata]	oxidative stress protection	Downs, C. A., Fauth, J. E., Halas, J. C., Dustan, P., Bemiss, J., & Woodley, C. M. (2002). Oxidative stress and seasonal coral bleaching. Free Radical Biology & Medicine, 33(4), 533‑543. https://doi.org/10.1016/s0891-5849(02)00907-3
1.37	3.43	1.88	3.13	p39	XP_058952804.1	XP_058952804.1	glutathione S-transferase 1-like [Pocillopora verrucosa]	oxidative stress protection	Downs, C. A., Fauth, J. E., Halas, J. C., Dustan, P., Bemiss, J., & Woodley, C. M. (2002). Oxidative stress and seasonal coral bleaching. Free Radical Biology & Medicine, 33(4), 533‑543. https://doi.org/10.1016/s0891-5849(02)00907-3
2.3	2.56	3.56	3.04	p40	XP_058952798.1	XP_058952798.1	glutathione S-transferase-like [Pocillopora verrucosa]	oxidative stress protection	Downs, C. A., Fauth, J. E., Halas, J. C., Dustan, P., Bemiss, J., & Woodley, C. M. (2002). Oxidative stress and seasonal coral bleaching. Free Radical Biology & Medicine, 33(4), 533‑543. https://doi.org/10.1016/s0891-5849(02)00907-3
1.1	-0.215	-0.0569	2.72	p41	XP_027041692.1	XP_027041692.1	microsomal glutathione S-transferase 1-like isoform X1 [Pocillopora damicornis]	oxidative stress protection	Downs, C. A., Fauth, J. E., Halas, J. C., Dustan, P., Bemiss, J., & Woodley, C. M. (2002). Oxidative stress and seasonal coral bleaching. Free Radical Biology & Medicine, 33(4), 533‑543. https://doi.org/10.1016/s0891-5849(02)00907-3
	2.14	4.16		p42	XP_058953654.1	XP_058953654.1	peroxidasin-like [Pocillopora verrucosa] (Glutathione-S-Trfase domains)	oxidative stress protection	Levy, S., & Mass, T. (2022). The Skeleton and Biomineralization Mechanism as Part of the Innate Immune System of Stony Corals. Frontiers in Immunology, 13. https://doi.org/10.3389/fimmu.2022.850338
	2.82			p43	RMX55427.1	KAK2572311.1	Protein DD3-3 [Acropora cervicornis] (SOD domains)	oxidative stress protection
2.95			3.72	p44	XP_065051124.1	XP_065051124.1	14-3-3-like protein 2 [Rhopilema esculentum]	oxidative stress protection	Chandramouli, K. H., Qian, P.-Y., & Ravasi, T. (2014). Proteomics insights : Proteins related to larval attachment and metamorphosis of marine invertebrates. Frontiers in Marine Science, 1. https://doi.org/10.3389/fmars.2014.00052
-0.479	-0.000762	-0.129	2.65	p45	CAH3110178.1	XP_027042606.1	tRNA selenocysteine 1-associated protein 1-like [Pocillopora damicornis]	oxidative stress protection	Toxicity assessment of cobalt and selenium on marine diatoms and copepods—ADS. (s. d.). Consulté 20 octobre 2025, à l’adresse https://ui.adsabs.harvard.edu/abs/2019EnvCE...1...36K/abstract
3.11			4.62	p46	CAH3035227.1	XP_027044088.1	pirin-like protein [Pocillopora damicornis]	oxidative stress protection	Conaco, C., Neveu, P., Zhou, H., Arcila, M. L., Degnan, S. M., Degnan, B. M., & Kosik, K. S. (2012). Transcriptome profiling of the demosponge Amphimedon queenslandica reveals genome-wide events that accompany major life cycle transitions. BMC Genomics, 13(1), 209. https://doi.org/10.1186/1471-2164-13-209
2.61	0.156	0.724	4.28	p47	XP_027059551.1	XP_027059551.1	selenoprotein F-like [Pocillopora damicornis]	oxidative stress protection	Hemond, E. M., Kaluziak, S. T., & Vollmer, S. V. (2014). The genetics of colony form and function in Caribbean Acropora corals. BMC Genomics, 15(1), 1133. https://doi.org/10.1186/1471-2164-15-1133
3.33			3.76	p48	XP_027052412.1	XP_066028922.1	universal stress protein Mb2028c [Pocillopora verrucosa]	oxidative stress protection
0.924	-0.275	0.341	5.66	p49	CAH3124445.1	XP_029184223.2	universal stress protein Slr1101-like [Acropora millepora]	oxidative stress protection
1.27	-0.0184	1.15	4.42	p50	EDO40286.1	XP_001632349.3	barrier-to-autointegration factor [Nematostella vectensis]	immunity (modulating intrinsic immunity against retroviral DNA)	Jamin, A., & Wiebe, M. S. (2015). Barrier to Autointegration Factor (BANF1) : Interwoven roles in nuclear structure, genome integrity, innate immunity, stress responses and progeria. Current Opinion in Cell Biology, 34, 61‑68. https://doi.org/10.1016/j.ceb.2015.05.006
4.23		1.86	5.27	p51	CAH3033000.1	XP_058947641.2	A.superbus venom factor 1 [Pocillopora verrucosa]	Immunity (neurotoxin activity)	Delgado, A., Benedict, C., Macrander, J., & Daly, M. (2022). Never, Ever Make an Enemy… Out of an Anemone : Transcriptomic Comparison of Clownfish Hosting Sea Anemone Venoms. Marine Drugs, 20(12), 730. https://doi.org/10.3390/md20120730
	4.44			p52	XP_058949948.1	XP_058949948.1	rhamnose-binding lectin-like [Pocillopora verrucosa]	immunity (self/nonself recognition, adhesion)
4.05		2.32		p53	XP_058945786.1	XP_058945786.1	uncharacterized protein LOC131773845 [Pocillopora verrucosa]	immunity (BRICHOS domain)	Safronova, V. N., Panteleev, P. V., Kruglikov, R. N., Bolosov, I. A., Finkina, E. I., & Ovchinnikova, T. V. (2024). Novel BRICHOS-related Defensin-like Antimicrobial Peptide from the Marine Polychaeta Arenicola marina. Russian Journal of Bioorganic Chemistry, 50(3), 629‑643. https://doi.org/10.1134/S1068162024030087
	5.66		6.33	p54	XP_058967171.1	XP_058967171.1	uncharacterized protein LOC131793717 [Pocillopora verrucosa]	immunity (lectin)
6.82	2.31	5.31		p55	CAH3125467.1	XP_058971516.2	unnamed protein product [Pocillopora meandrina]	immunity (BRICHOS domain)	Safronova, V. N., Panteleev, P. V., Kruglikov, R. N., Bolosov, I. A., Finkina, E. I., & Ovchinnikova, T. V. (2024). Novel BRICHOS-related Defensin-like Antimicrobial Peptide from the Marine Polychaeta Arenicola marina. Russian Journal of Bioorganic Chemistry, 50(3), 629‑643. https://doi.org/10.1134/S1068162024030087
			2.89	p56	XP_022792536.1	XP_022792536.1	uncharacterized protein LOC111331645 [Stylophora pistillata]
2.08	4.65	3.36	5.75	p57	XP_046850445.1	XP_046850445.1	uncharacterized protein LOC124443940 [Xenia sp. Carnegie-2017]
	5.37			p58	CAH3114211.1	CAH3114211.1	unnamed protein product [Pocillopora meandrina]
			-4.13	p59	KII62885.1	KII62885.1	F-actin-capping protein subunit beta isoforms 1 and 2 [Thelohanellus kitauei]	cytoskeleton	Di, G., Xiao, X., Tong, M. H., Chen, X., Li, L., Huang, M., Zhou, L., & Ke, C. (2020). Proteome of larval metamorphosis induced by epinephrine in the Fujian oyster Crassostrea angulata. BMC Genomics, 21(1), 675. https://doi.org/10.1186/s12864-020-07066-z
-1.55	-0.914	-4.84	-1.01	p60	CAH3020625.1	PFX30103.1	Myosin heavy chain, striated muscle [Stylophora pistillata]	cytoskeleton	Drake, J. L., Mass, T., Haramaty, L., Zelzion, E., Bhattacharya, D., & Falkowski, P. G. (2013). Proteomic analysis of skeletal organic matrix from the stony coral Stylophora pistillata. Proceedings of the National Academy of Sciences of the United States of America, 110(10), 3788‑3793. https://doi.org/10.1073/pnas.1301419110
-2.17	-3.25	-3.94		p61	XP_027045087.1	XP_027045087.1	trichohyalin-like [Pocillopora damicornis]	cytoskeleton (ciliae structural protein)	Reyes-Bermudez, A., DeSalvo, M. K., Voolstra, C. R., Sunagawa, S., Szmant, A. M., Iglesias-Prieto, R., & Medina, M. (2009). Gene expression microarray analysis encompassing metamorphosis and the onset of calcification in the scleractinian coral Montastraea faveolata. Marine Genomics, 2(3), 149‑159. https://doi.org/10.1016/j.margen.2009.07.002
-2.18	-0.795		-1.46	p62	CAH3150298.1	XP_027044582.1	tektin-1-like [Pocillopora damicornis]	cytoskeleton (ciliae structural protein)	Reyes-Bermúdez, A., & Rodríguez-Cabal, H. A. (2024). Gene expression microarray analysis during metamorphosis and early calcification in the scleractinian coral Acropora millepora. Invertebrate Reproduction & Development, 68(4), 206‑224. https://doi.org/10.1080/07924259.2024.2401383
-3.37	-0.403		-2.24	p63	CAH3121436.1	XP_058966197.2	coadhesin-like [Pocillopora verrucosa]	adhesion, immunity (Thrombospondin1-repeat-domains, Semaphorin domains, vWFA domain)	Peled, Y., Drake, J. L., Malik, A., Almuly, R., Lalzar, M., Morgenstern, D., & Mass, T. (2020). Optimization of skeletal protein preparation for LC-MS/MS sequencing yields additional coral skeletal proteins in Stylophora pistillata. BMC Materials, 2, 8. https://doi.org/10.1186/s42833-020-00014-x
			-3.54	p64	RMX59134.1	XP_066014952.1	coadhesin-like [Pocillopora verrucosa]	immunity, adhesion (pentraxin-like protein)	Peled, Y., Drake, J. L., Malik, A., Almuly, R., Lalzar, M., Morgenstern, D., & Mass, T. (2020). Optimization of skeletal protein preparation for LC-MS/MS sequencing yields additional coral skeletal proteins in Stylophora pistillata. BMC Materials, 2, 8. https://doi.org/10.1186/s42833-020-00014-x
-1.8	-0.772	-1.95	-2.43	p65	XP_058966209.1	XP_058966209.1	coadhesin-like [Pocillopora verrucosa]	adhesion, immunity (pentraxin-like protein)	Peled, Y., Drake, J. L., Malik, A., Almuly, R., Lalzar, M., Morgenstern, D., & Mass, T. (2020). Optimization of skeletal protein preparation for LC-MS/MS sequencing yields additional coral skeletal proteins in Stylophora pistillata. BMC Materials, 2, 8. https://doi.org/10.1186/s42833-020-00014-x
-2.27	-0.134	-1.61	-3.54	p66	CAH3106640.1; XP_058952615.1	PFX32003.1	Hemicentin-1 [Stylophora pistillata]	intercellular adhesion, immunity (pentraxin-like protein)	Drake, J. L., Mass, T., Haramaty, L., Zelzion, E., Bhattacharya, D., & Falkowski, P. G. (2013). Proteomic analysis of skeletal organic matrix from the stony coral Stylophora pistillata. Proceedings of the National Academy of Sciences of the United States of America, 110(10), 3788‑3793. https://doi.org/10.1073/pnas.1301419110
-1.54	-3.5			p67	XP_022781963.1	XP_022781963.1	cysteine and glycine-rich protein 1-like [Stylophora pistillata]	intercellular adhesion
	-2.67	-1.47		p68	XP_058962877.1	XP_058962877.1	protein shank-like [Pocillopora verrucosa]	cytoskeleton (scaffolding protein, synapse)	Sakarya, O., Armstrong, K. A., Adamska, M., Adamski, M., Wang, I.-F., Tidor, B., Degnan, B. M., Oakley, T. H., & Kosik, K. S. (2007). A Post-Synaptic Scaffold at the Origin of the Animal Kingdom. PLOS ONE, 2(6), e506. https://doi.org/10.1371/journal.pone.0000506
-0.659	-2.14	-0.952	0.351	p69	AGE35225.2	AGE35225.2	CARP1 [Stylophora pistillata]	biocalcification (calcium sensing, EF-hand domains )	Drake, J. L., Mass, T., Haramaty, L., Zelzion, E., Bhattacharya, D., & Falkowski, P. G. (2013). Proteomic analysis of skeletal organic matrix from the stony coral Stylophora pistillata. Proceedings of the National Academy of Sciences of the United States of America, 110(10), 3788‑3793. https://doi.org/10.1073/pnas.1301419110
-2.23	-2.5	-2	-3.13	p70	CAH3150610.1	XP_058944653.2	CARP2 skeletal coral aspartic acid-rich protein 2-like isoform X2 [Pocillopora verrucosa]	biocalcification (skeletal organic matrix)
-1.52	0.139	-2.37	-4.88	p71	XP_027038891.1	XP_027038891.1	uncharacterized protein LOC113667276 (EF-hand domains) [Pocillopora damicornis]	biocalcification (calcium sensing)
-3.08				p81	XP_027043327.1	XP_074606503.1	glutamate receptor ionotropic; kainate 3-like [Acropora palmata]	neuro-sensing
-1.16		-3.5		p82	CAH3105982.1	XP_020604732.1	excitatory amino acid transporter 1-like [Orbicella faveolata]	neuro-sensing
-0.946	-2.64	-2.57	-0.223	p88	XP_058964927.1	XP_058964927.1	cAMP-dependent protein kinase type II regulatory subunit-like [Pocillopora verrucosa]	neuro-sensing (GPCR signaling)	Tran, C., & Hadfield, M. G. (2012). Are G-protein-coupled receptors involved in mediating larval settlement and metamorphosis of coral planulae? The Biological Bulletin, 222(2), 128‑136. https://doi.org/10.1086/BBLv222n2p128
-1.52	-3.16	-1.46	-2.69	p89	RMX40575.1	KAK2568560.1	Guanine nucleotide-binding protein G(I)/G(S)/G(O) subunit gamma-7 [Acropora cervicornis]	neuro-sensing (GPCR signaling)	O’Rourke, A., Ohdera, A., Sunagawa, S., Diaz-Almeyda, E. M., DeSalvo, M. K., Coffroth, M. A., Voolstra, C. R., & Medina, M. (2017). Gene expression of settled and metamorphosed Orbicella faveolata during establishment of symbiosis (No. e3283v1). PeerJ Inc. https://doi.org/10.7287/peerj.preprints.3283v1
-3.77				p72	CAB4041876.1	CAB4041876.1	Isocitrate dehydrogenase [NADP] cytoplasmic [Paramuricea clavata]	energy metabolism	Quantitative Proteomics Identify Molecular Targets That Are Crucial in Larval Settlement and Metamorphosis of Bugula neritina Huoming Zhang, Yue Him Wong, Hao Wang, Zhangfan Chen, Shawn M. Arellano, Timothy Ravasi, and Pei-Yuan Qian Journal of Proteome Re
-2.8				p73	PFX20518.1	PFX20518.1	NADH dehydrogenase [ubiquinone] iron-sulfur protein 5-B [Stylophora pistillata]	energy metabolism
-2.56	-3.47	-4.13		p74	CAH3041298.1; RMX56642.1	XP_027058640.1	allene oxide synthase-lipoxygenase protein-like [Pocillopora damicornis]	metabolism (arachidonic acid metabolism)	Lõhelaid, H., Teder, T. & Samel, N. Lipoxygenase-allene oxide synthase pathway in octocoral thermal stress response. Coral Reefs 34, 143–154 (2015). https://doi.org/10.1007/s00338-014-1238-y
-2.87	-0.115		-1.22	p75	XP_058944450.1	XP_027039809.1	alpha-dioxygenase 2-like [Pocillopora damicornis]	metabolism (arachidonic acid metabolism)	Lõhelaid, H., Teder, T. & Samel, N. Lipoxygenase-allene oxide synthase pathway in octocoral thermal stress response. Coral Reefs 34, 143–154 (2015). https://doi.org/10.1007/s00338-014-1238-y
-5.42	-7.8	-6.94	-0.469	p76	CAH3119199.1	PFX18529.1	DNA polymerase delta subunit 3 [Stylophora pistillata]	metabolism (cell cycling)
	-3.62			p77	CAB4000333.1	CAB4000333.1	histone H2B [Paramuricea clavata]	metabolism (transcription)	Zhang, H., Wong, Y. H., Wang, H., Chen, Z., Arellano, S. M., Ravasi, T., & Qian, P.-Y. (2011). Quantitative Proteomics Identify Molecular Targets That Are Crucial in Larval Settlement and Metamorphosis of Bugula neritina. Journal of Proteome Research, 10(1), 349‑360. https://doi.org/10.1021/pr100817v
-0.139	-2.27		-3.69	p78	XP_027055508.1	XP_027055508.1	nuclease-sensitive element-binding protein 1-like isoform X2 [Pocillopora damicornis]	metabolism (transcription)
			-2.82	p79	PFX20713.1	PFX20713.1	nucleolar protein 58 [Stylophora pistillata]	metabolism (transcription)
-0.68	-0.254	-3.48	-0.958	p80	CAH3138265.1	XP_027053049.1	protein disulfide-isomerase-like [Pocillopora damicornis]	metabolism (potential dual function for AMP synthesis)	Chandramouli, K. H., Qian, P.-Y., & Ravasi, T. (2014). Proteomics insights : Proteins related to larval attachment and metamorphosis of marine invertebrates. Frontiers in Marine Science, 1. https://doi.org/10.3389/fmars.2014.00052
-1.6	-3.08	0.69	-1.33	p83	XP_027047983.1	XP_027047983.1	receptor expression-enhancing protein 5-like isoform X1 [Pocillopora damicornis]	metabolism (intracellular trafficking)
-1.39	-4.94	-3.5		p84	CAH3155880.1	XP_066028025.1	unnamed protein (cobalamin transport domain) [Pocillopora meandrina]	metabolism (vitamin transport)
-3.75	-3.21			p85	RMX51394.1	XP_027037349.1	hypothetical protein (cobalamin transport domain) [Pocillopora damicornis]	metabolism (vitamin transport)
-3.69		-0.344		p86	CAH3145080.1	XP_027041102.1	heat shock protein beta-2-like isoform X2 [Pocillopora damicornis]	metabolism (nonspecific stress response)
	-0.846	-3.45		p87	RMX48622.1	XP_027040549.1	neurogenic locus Notch homolog protein 1-like isoform X1 [Pocillopora damicornis]	morphogenesis ( cell differentiation signaling)	Tirosh, Y., Linial, I., Askenazi, M., & Linial, M. (2012). Short Toxin-like Proteins Abound in Cnidaria Genomes. Toxins, 4(11), 1367‑1384. https://doi.org/10.3390/toxins4111367
0.22	-2.15			p90	CAH3015635.1	XP_044170775.1	catenin alpha-2-like [Acropora millepora]	morphogenesis (patterning, oral nerve net development)	Watanabe, Y., Tateno, H., Nakamura-Tsuruta, S., Kominami, J., Hirabayashi, J., Nakamura, O., Watanabe, T., Kamiya, H., Naganuma, T., Ogawa, T., Naudé, R. J., & Muramoto, K. (2009). The function of rhamnose-binding lectin in innate immunity by restricted binding to Gb3. Developmental & Comparative Immunology, 33(2), 187‑197. https://doi.org/10.1016/j.dci.2008.08.008
-3.34	-4.15	-2.94	-0.0981	p91	XP_027043335.1	XP_027043335.1	pro-neuregulin-2, membrane-bound isoform-like, partial [Pocillopora damicornis]	morphogenesis
-2.65	-1.96	-2.43	-2.98	p92	XP_058943035.1	XP_058943035.1	protein eyes shut homolog isoform X1 [Pocillopora verrucosa]	morphogenesis
-4.17	-0.957	-1.41	-2.92	p93	AET09736.1	AET09736.1	hypothetical protein p3_17 (homeobox-like) [Acropora millepora]	morphogenesis (homeobox -like superfamily)
-1.6	-0.0406	-1.97	-3.88	p94	RMX37721.1	XP_027053917.1	kappaPI-actitoxin-Avd3e-like [Pocillopora damicornis]	immunity (Venom Kunitz type.)	Mazzi Esquinca, M. E., Correa, C. N., Marques de Barros, G., Montenegro, H., & Mantovani de Castro, L. (2023). Multiomic Approach for Bioprospection : Investigation of Toxins and Peptides of Brazilian Sea Anemone Bunodosoma caissarum. Marine Drugs, 21(3), 197. https://doi.org/10.3390/md21030197
		-10.4		p95	XP_001640431.3	XP_001640431.3	chymotrypsinogen B isoform X1 [Nematostella vectensis]	immunity (protease)
		-6.97		p96	XP_048578921.1	XP_048578921.1	uncharacterized protein LOC5512916 (lectin domain) [Nematostella vectensis]	immunity
	-3.56	-1.2	-3.09	p97	CAH3039849.1; XP_058947336.1	XP_020623897.1	small cysteine-rich protein 5-like [Orbicella faveolata]	immunity, adhesion	Cunning, R., Bay, R. A., Gillette, P., Baker, A. C., & Traylor-Knowles, N. (2018). Comparative analysis of the Pocillopora damicornis genome highlights role of immune system in coral evolution. Scientific Reports, 8(1), 16134. https://doi.org/10.1038/s41598-018-34459-8
-3.33		0.174	-3.54	p98	CAH3151517.1	XP_058970989.1	penicillin V acylase [Pocillopora verrucosa]	immunity (regulation of bacterial quorum-sensing)	Mason, B., Hayward, D., Moya, A., Cooke, I., Sorenson, A., Brunner, R., Andrade, N., Huerlimann, R., Bourne, D., Schaeffer, P., Grinblat, M., Ravasi, T., Ueda, N., Tang, S.-L., Ball, E., & Miller, D. (2024). Microbiome manipulation by corals and other Cnidaria via quorum quenching. Current Biology, 34. https://doi.org/10.1016/j.cub.2024.05.073
-4.84	-4.89	-5.26	-5.69	p99	PFX31586.1; RMX58583.1	XP_022780794.1	proline-rich extensin-like protein EPR1 [Stylophora pistillata]	immunity (neurotoxin)	Klompen AML, Macrander J, Reitzel AM, Stampar SN. (2020) Transcriptomic Analysis of Four Cerianthid (Cnidaria, Ceriantharia) Venoms. Mar Drugs. 2020 Aug 5;18(8):413. doi: 10.3390/md18080413. Tran, C., & Hadfield, M. G. (2012). Are G-protein-coupled receptors involved in mediating larval settlement and metamorphosis of coral planulae? The Biological Bulletin, 222(2), 128‑136. https://doi.org/10.10…
-2.09	-2.93	-0.257	-3.59	p100	AET09724.1	AET09724.1	hypothetical protein C016-H5 [Acropora millepora]
-2.5	-1.37	-0.598	-3.07	p101	XP_027051660.1	XP_027051660.1	uncharacterized protein LOC113678938 [Pocillopora damicornis]
-3.01		-2.42	-4.08	p102	XP_027051940.1	XP_027051940.1	uncharacterized protein LOC113679188 [Pocillopora damicornis]

## Sheet: planula_aboralDEPs
Expression log2 Ratio (PlAboral vs PlOral)	Protein code	RefSeq ID (#)	RefSeq ID (# after BlastP)	E-value (BlastP)	ID Description (BlastP best match) [Organism]	INTERPRO (domain)	Putative Functional Category	References
3.53	Ab1	CAH3036923.1	XP_044183927.1	0	dynein beta chain, ciliary-like [Acropora millepora]	Dynein_heavy_tail - Dynein heavy chain, tail - IPR013594; Dynein_heavy_linker - Dynein heavy chain, linker - IPR013602	Cytoskeleton (ciliary motor protein )	Peter J FosterSebastian FürthauerMichael J ShelleyDaniel J Needleman (2015) Active contraction of microtubule networks eLife 4:e10837.
4.24	Ab2	CAH3042776.1	XP_027046324.1	0	mucin-19-like isoform X1 [Pocillopora damicornis]	RBD_domain_sf - RNA-binding domain superfamily - IPR035979; RRM_dom - RNA recognition motif domain - IPR000504	Adhesion, Immunity	Haridi A. 2022. Identification, diversity and domain structure analysis of mucin and mucin-like genes in sea anemone Actinia tenebrosa. PeerJ 10:e13292
4.82	Ab3	XP_058948853.1	PFX32003.1	3e-127	Hemicentin-1 [Stylophora pistillata]	TSP1_rpt - Thrombospondin type-1 (TSP1) repeat - IPR000884	Adhesion, Immunity (intercellular/ECM adhesion complex _architecture of adhesive and flexible epithelial cell junctions)	Vogel Bruce E., Hedgecock Edward M. (2001) Hemicentin, a conserved extracellular member of the immunoglobulin superfamily, organizes epithelial and other cell attachments into oriented lineshaped junctions. Development 128, 883-894.
3.2	Ab4	KAJ7381402.1	KAJ7381402.1	/	Importin subunit alpha-3 [Desmophyllum pertusum]	Importin-a_IBB - Importin-alpha, importin-beta-binding domain - IPR002652; ARM-type_fold - Armadillo-type fold - IPR016024	Metabolism (establishment of localization, importing alpha family )
3.22	Ab5	RMX38385.1	XP_027053128.1	0	sorting and assembly machinery component 50 homolog [Pocillopora damicornis]	RmlC-like_jellyroll - RmlC-like jelly roll fold - IPR014710; Cupin_DUF985 - Cupin domain of unknown function DUF985 - IPR009327	Metabolism (intracellular protein sorting and transport, for compartmentalization and secretion)
4.75	Ab6	CAH3108204.1	XP_058967518.1	0	phosphotriesterase-related protein-like [Pocillopora verrucosa]	Metal_Hydrolase - Metal-dependent hydrolase - IPR032466	Metabolism (fatty acid biosynthesis, metal-dependent hydrolases of phosphate triesters)
3.91	Ab7	CAH3143729.1	XP_058940254.1	0	nicotinate phosphoribosyltransferase [Pocillopora verrucosa]	Nic_PRibTrfase-Fam - Nicotinate phosphoribosyltransferase family - IPR007229	Metabolism (prevents cellular oxidative stress via its role in NAD biosynthesis)
4.12	Ab8	CAH3125019.1	XP_027046223.1	0	protein arginine N-methyltransferase 5-like [Pocillopora damicornis]	PRMT5_TIM - PRMT5, TIM barrel domain - IPR035247; Arg_MeTrfase_PRMT5 - Protein arginine N-methyltransferase PRMT5 - IPR007857	Metabolism (signal transduction, DNArepair, cellular proliferation)
3.97	Ab9	CAH3045857.1	KAJ7379462.1	0	SPARC- modular calcium-binding protein 2 [Desmophyllum pertusum]	SEA_dom - SEA domain - IPR000082	Metabolism (calcium signaling)	Patrik Maurer, Erhard Hohenester, Jürgen Engel, Extracellular calcium-binding proteins, Current Opinion in Cell Biology, Volume 8, Issue 5, 1996, Pages 609-617, ISSN 0955-0674.
4.2	Ab10	CAH3035913.1	XP_058970689.2	0	endothelin-converting enzyme homolog [Pocillopora verrucosa]		Metabolism (muscle contraction process in Hydra developement)	Jinsong Zhang, Alexey Leontovich, Michael P. Sarras; Molecular and functional evidence for early divergence of an endothelin-like system during metazoan evolution: analysis of the Cnidarian, hydra. Development 1 May 2001; 128 (9): 1607–1615.
3.81	Ab11	CAH3045766.1	XP_027045460.1	0	aminoacylase-1-like [Pocillopora damicornis]	Peptidase_M20_dimer - Peptidase M20, dimerisation domain - IPR011650; Bact_exopeptidase_dim_dom - Bacterial exopeptidase dimerisation domain - IPR036264	Metabolism (catalytic activity) (Zn binding hydrolase acting on carbon-nitrogen bonds other than peptide bonds, specifically in linear amides )
4.46	Ab12	CAH3128686.1	XP_068713999.1	9e-51	nuclease-like isoform X1 (DNA/RNA non-specific endonuclease, Mg2+binding) [Montipora foliosa]	DNA/RNA_non-sp_Endonuclease_sf - DNA/RNA non-specific endonuclease superfamily - IPR044929; Endo_G_ENPP1-like_dom - DNA/RNA non-specific endonuclease/pyrophosphatase/phosphodiesterase domain - IPR001604	Metabolism (catalytic activity)
3.46	Ab13	CAH3045401.1	XP_027054850.1	0	nuclear pore complex protein Nup98-Nup96-like isoform X1 [Pocillopora damicornis]	Nup98_auto-Pept-S59_dom - Nuclear pore complex protein Nup98-Nup96-like, autopeptidase S59 domain - IPR007230	Metabolism (assembly of nuclear pore complex for bidirectional nucleocytoplasmic transport)
3.69	Ab14	CAH3021557.1	XP_066018151.1	3e-159	nuclear transcription factor Y subunit gamma [Pocillopora verrucosa]	Histone-fold - Histone-fold - IPR009072	Metabolism (Metabolism of steroids and gene transcription)
4.25	Ab15	RMX56999.1	XP_027058118.1	0	arylsulfatase B-like isoform X1 [Pocillopora damicornis]	Alkaline_phosphatase_core_sf - Alkaline-phosphatase-like, core domain superfamily - IPR017850; Sulfatase_N - Sulfatase, N-terminal - IPR000917	Metabolism (sulfur scavenging proteins, converting sulfated molecules (including steroids) to their free form)	Luc R.A. Rougée, Robert H. Richmond, Abby C. Collier, Molecular reproductive characteristics of the reef coral Pocillopora damicornis, Comparative Biochemistry and Physiology Part A: Molecular & Integrative Physiology, Volume 189, 2015, Pages 38-44, ISSN 1095-6433.
3.68	Ab16	CAH3135469.1	XP_027053405.1	0	steroid 17-alpha-hydroxylase/17,20 lyase-like [Pocillopora damicornis]	Cyt_P450_sf - Cytochrome P450 superfamily - IPR036396	Metabolism (steroidogenesis)
4.1	Ab17	RMX44375.1	XP_058969220.1	2e-115	delta-aminolevulinic acid dehydratase-like [Pocillopora verrucosa]	Aldolase_TIM - Aldolase-type TIM barrel - IPR013785	Metabolism (catalyzes an early step in the biosynthesis of tetrapyrroles, heme precursors)	Kevin M Johnson, Gretchen E Hofmann, Combined stress of ocean acidification and warming influence survival and drives differential gene expression patterns in the Antarctic pteropod, Limacina helicina antarctica, Conservation Physiology, Volume 8, Issue 1, 2020, coaa013.
5.54	Ab18	XP_058971968.1	PFX27002.1	0	SCO-spondin [Stylophora pistillata]		Morphogenesis, Immunity	Lommel M, Strompen J, Hellewell AL, Balasubramanian GP, Christofidou ED, Thomson AR, Boyle AL, Woolfson DN, Puglisi K, Hartl M, Holstein TW, Adams JC, Özbek S. Hydra Mesoglea Proteome Identifies Thrombospondin as a Conserved Component Active in Head Organizer Restriction. Sci Rep. 2018 Aug 6;8(1):11753. doi: 10.1038/s41598-018-30035-2. PMID: 30082916; PMCID: PMC6079037.
5.58	Ab19	CAH3155899.1	XP_068700192.1	0	ATP-dependent RNA helicase DDX19A-like isoform X1 (Vasa) [Montipora foliosa]	P-loop_NTPase - P-loop containing nucleoside triphosphate hy; DEAD/DEAH_box_helicase_dom - DEAD/DEAH-box helicase domain - IPR011545drolase - IPR027417; Helicase_ATP-bd - Helicase superfamily 1/2, ATP-binding domain - IPR014001; Helicase_C-like - Helicase, C-terminal domain-like - IPR001650	Morphogenesis (vasa familly multipotent cell regulator)	Mamiko Yajima, Gary M. Wessel; The DEAD-box RNA helicase Vasa functions in embryonic mitotic progression in the sea urchin. Development 1 June 2011; 138 (11): 2217–2222.
3.53	Ab20	CAH3126652.1	XP_027048266.1	0	myc box-dependent-interacting protein 1-like [Pocillopora damicornis]	BAR_dom - BAR domain - IPR004148; SH3_domain - SH3 domain - IPR001452	Morphogenesis, cell cycling (myc boxes, which are conserved in myc family proteins, are signals for myc protein degradation via the proteasome, they regulate the level and activity of the c-myc protein, which determines the proliferation status of cells.	Flinn, E. M., Busch, C. M. C., & Wright, A. P. H. (1998). myc Boxes, Which Are Conserved in myc Family Proteins, Are Signals for Protein Degradation via the Proteasome. Molecular and Cellular Biology, 18(10), 5961–5969. ; Mackrill John James 2022Evolution of the cardiac dyadPhil. Trans. R. Soc. B37720210329
3.23	Ab21	CAH3018473.1	XP_068673454.1	0	cysteine--tRNA ligase, cytoplasmic-like [Montipora foliosa]	Rossmann-like_a/b/a_fold - Rossmann-like alpha/beta/alpha sandwich fold - IPR014729; tRNA-synt_1_cat_dom - tRNA synthetases class I, catalytic domain - IPR032678	Immunity (biosynthesis of small cystein-rich protein family -potential antimicrobial peptides function)	Alejandro Reyes-Bermudez, Michael K. DeSalvo, Christian R. Voolstra, Shinichi Sunagawa, Alina M. Szmant, Roberto Iglesias-Prieto, Mónica Medina, Gene expression microarray analysis encompassing metamorphosis and the onset of calcification in the scleractinian coral Montastraea faveolata, Marine Genomics, Volume 2, Issues 3–4, 2009, Pages 149-159, ISSN 1874-7787.
4.86	Ab22	CAH3032134.1	PFX31377.1	0	Gamma-interferon-inducible lysosomal thiol reductase [Stylophora pistillata]	Interferon-induced_GILT - Gamma interferon inducible lysosomal thiol reductase GILT - IPR004911	Immunity (reduces protein disulfide bonds, regulation of antimicrobial peptides maturation)	Zan Pang, Yao Zhang, Liqin Liu, Identification and functional characterization of interferon-γ-inducible lysosomal thiol reductase (GILT) gene in common Chinese cuttlefish Sepiella japonica, Fish & Shellfish Immunology, Volume 86, 2019, Pages 627-634, ISSN 1050-4648, https://doi.org/10.1016/j.fsi.2018.12.004.
4.67	Ab23	XP_058950817.1			lysosomal alpha-mannosidase-like isoform X1 [Pocillopora verrucosa]	Glyco_hydro/deAcase_b/a-brl - Glycoside hydrolase/deacetylase, beta/alpha-barrel - IPR011330	Immunity
4.38	Ab24	CAH3142899.1	PFX23297.1	0	Myeloid differentiation primary response protein MyD88 [Stylophora pistillata]	Death_dom - Death domain - IPR000488	Immunity	Pita, L., Hoeppner, M.P., Ribes, M. et al. Differential expression of immune receptors in two marine sponges upon exposure to microbial-associated molecular patterns. Sci Rep 8, 16081 (2018).
4.41	Ab25	CAH3045836.1	CAH3045836.1	/	unnamed protein product [Pocillopora meandrina]		Unknown protein

## Sheet: Symbiodiniaceae_DEPs-2stages
Expression log2 Ratio (St4 vs Pl)				RefSeq ID (#)	RefSeq ID (# after BlastP)	E-value (BlastP)	ID Description (BlastP best match) [Organism]	INTERPRO (domain)	Putative Functional Category	References
C3St4_vs_C3Pl	C5St4_vs_C5Pl	C6St4_vs_C6Pl	C8St4_vs_C8Pl
			4.62	CAE7249341.1	ADU24832.1	0	actin, partial [Dinophysis caudata]	Actin - Actin family - IPR004000; ATPase_NBD - ATPase, nucleotide binding domain - IPR043129	cytoskeleton
			3.84	CAH9726909.1	XP_020630114.1	0	complement C3-like [Orbicella faveolata]		immunity
			-3.92	CAG1271776.1	CAE7252451.1	0	HSP90 [Symbiodinium natans]	Hsp90_fam - Heat shock protein Hsp90 family - IPR001404	stress response
			-4.33	CAH9621748.1	NA		unknown	Aldolase_TIM - Aldolase-type TIM barrel - IPR013785; EF-hand-dom_pair - EF-hand domain pair - IPR011992	calcium signaling
	-4.08			CAH9694580.1	XP_027046347.1	0	programmed cell death protein 4-like isoform X1 [Pocillopora damicornis]	PDCD4 - Programmed cell death protein 4 - IPR039778; Initiation_fac_eIF4g_MI - Initiation factor eIF-4 gamma, MA3 - IPR003891	apoptosis regulation
	-4.95			CAH9808246.1	XP_027059157.1	0	calmodulin-like [Pocillopora damicornis]	CALM/Myosin/TropC-like - Calmodulin/Myosin light chain/Troponin C-like - IPR050230; EF-hand-dom_pair - EF-hand domain pair - IPR011992	cell cycling regulation
