# Supplementary material for: Coral larval proteomics at onset of metamorphosis highlights innate immunity maturation in parallel to neuro-sensing and skeletal development
Source: Front Physiol. 2026 Feb 19;17:1763453. doi: 10.3389/fphys.2026.1763453 (PMC12960093; doi:10.3389/fphys.2026.1763453)
Supplement: Supplementary file 9 [file Table4.xlsx]

## Sheet: Ab_omicsbox_table
SeqName	Description	Length	#Hits	sim mean	e-Value	#GO	GO IDs	GO Names	Enzyme Codes	Enzyme Names	InterPro IDs	InterPro GO IDs	InterPro GO Names
ABW76149.1	Rab3	221	10	96.61	4.71E-157	4	P:GO:0006886; F:GO:0003924; F:GO:0005525; C:GO:0005886	P:intracellular protein transport; F:GTPase activity; F:GTP binding; C:plasma membrane	EC:3.6.1.15	nucleoside-triphosphate phosphatase	G3DSA:3.40.50.300:FF:000206 (FUNFAM); IPR001806 (PFAM); IPR027417 (G3DSA:3.40.50.GENE3D); IPR005225 (NCBIFAM); PIRSR603373-1 (PIRSR); IPR050305 (PANTHER); PS51419 (PROSITE_PROFILES); IPR001806 (PROSITE_PROFILES); PS51420 (PROSITE_PROFILES); IPR027417 (SUPERFAMILY)	F:GO:0003924; F:GO:0005525	F:GTPase activity; F:GTP binding
CAH3015748.1	unnamed protein product, partial	712	10	94.24	0.0	5	P:GO:0005975; P:GO:0006166; F:GO:0000287; F:GO:0008973; C:GO:0005634	P:carbohydrate metabolic process; P:purine ribonucleoside salvage; F:magnesium ion binding; F:phosphopentomutase activity; C:nucleus	EC:5.4.2.7	phosphopentomutase	G3DSA:3.40.120.10:FF:000017 (FUNFAM); G3DSA:3.40.120.10:FF:000035 (FUNFAM); IPR005844 (PFAM); G3DSA:3.40.120.10 (GENE3D); IPR005845 (PFAM); G3DSA:3.40.120.10 (GENE3D); G3DSA:3.40.120.10 (GENE3D); IPR005846 (PFAM); PIRSR016408-3 (PIRSR); PIRSR016408-1 (PIRSR); PTHR45745 (PANTHER); cd05799 (CDD); IPR036900 (SUPERFAMILY); IPR016055 (SUPERFAMILY); IPR016055 (SUPERFAMILY); IPR016055 (SUPERFAMILY)	P:GO:0005975; P:GO:0006166; F:GO:0008973; F:GO:0016868; C:GO:0005634	P:carbohydrate metabolic process; P:purine ribonucleoside salvage; F:phosphopentomutase activity; F:intramolecular phosphotransferase activity; C:nucleus
CAH3016085.1	unnamed protein product	164	10	82.16	6.57E-86	2	F:GO:0005509; F:GO:0008270	F:calcium ion binding; F:zinc ion binding			IPR015666 (PANTHER)	F:GO:0005509	F:calcium ion binding
CAH3017598.1	unnamed protein product	1068	10	92.76	0.0	2	C:GO:0005737; C:GO:0005886	C:cytoplasm; C:plasma membrane			IPR031937 (PFAM); IPR019332 (PFAM); IPR019332 (PANTHER)	P:GO:0006810; C:GO:0005737; C:GO:0005886	P:transport; C:cytoplasm; C:plasma membrane
CAH3018473.1	unnamed protein product	783	10	91.99	0.0	5	P:GO:0006423; F:GO:0004817; F:GO:0005524; F:GO:0046872; C:GO:0005737	P:cysteinyl-tRNA aminoacylation; F:cysteine-tRNA ligase activity; F:ATP binding; F:metal ion binding; C:cytoplasm	EC:6.1.1.16	cysteine--tRNA ligase	G3DSA:1.20.120.1910:FF:000005 (FUNFAM); IPR015803 (NCBIFAM); IPR032678 (PFAM); G3DSA:1.20.120.1910 (GENE3D); IPR014729 (G3DSA:3.40.50.GENE3D); IPR024909 (PANTHER); IPR015803 (HAMAP); IPR032678 (CDD); IPR009080 (SUPERFAMILY); SSF52374 (SUPERFAMILY)	P:GO:0006418; P:GO:0006423; F:GO:0000166; F:GO:0004812; F:GO:0004817; F:GO:0005524; C:GO:0005737	P:tRNA aminoacylation for protein translation; P:cysteinyl-tRNA aminoacylation; F:nucleotide binding; F:aminoacyl-tRNA ligase activity; F:cysteine-tRNA ligase activity; F:ATP binding; C:cytoplasm
CAH3021557.1	unnamed protein product	359	10	84.62	4.65E-161	5	P:GO:0045944; F:GO:0000978; F:GO:0001228; F:GO:0046982; C:GO:0016602	P:positive regulation of transcription by RNA polymerase II; F:RNA polymerase II cis-regulatory region sequence-specific DNA binding; F:DNA-binding transcription activator activity, RNA polymerase II-specific; F:protein heterodimerization activity; C:CCAAT-binding factor complex			G3DSA:1.10.20.10:FF:000006 (FUNFAM); IPR007125 (PFAM); IPR009072 (G3DSA:1.10.20.GENE3D); IPR050568 (PANTHER); cd22908 (CDD); IPR009072 (SUPERFAMILY)	P:GO:0006357; F:GO:0000978; F:GO:0000981; F:GO:0001228; F:GO:0003677; F:GO:0046982; C:GO:0005634; C:GO:0016602	P:regulation of transcription by RNA polymerase II; F:RNA polymerase II cis-regulatory region sequence-specific DNA binding; F:DNA-binding transcription factor activity, RNA polymerase II-specific; F:DNA-binding transcription activator activity, RNA polymerase II-specific; F:DNA binding; F:protein heterodimerization activity; C:nucleus; C:CCAAT-binding factor complex
CAH3026669.1	unnamed protein product	727	10	92.54	0.0	3	P:GO:0006661; C:GO:0010008; C:GO:0070772	P:phosphatidylinositol biosynthetic process; C:endosome membrane; C:PAS complex			IPR021841 (PFAM); PF12755 (PFAM); IPR011989 (G3DSA:1.25.10.GENE3D); IPR011989 (G3DSA:1.25.10.GENE3D); IPR026825 (PANTHER); IPR021133 (PROSITE_PROFILES); IPR016024 (SUPERFAMILY)	P:GO:0006661; C:GO:0000306; C:GO:0010008; C:GO:0070772	P:phosphatidylinositol biosynthetic process; C:obsolete extrinsic component of vacuolar membrane; C:endosome membrane; C:PAS complex
CAH3032134.1	unnamed protein product	470	10	88.02	0.0	3	F:GO:0016671; C:GO:0005576; C:GO:0016020	F:oxidoreductase activity, acting on a sulfur group of donors, disulfide as acceptor; C:extracellular region; C:membrane	EC:1.8.4	Acting on a sulfur group of donors	IPR004911 (PFAM); IPR004911 (PANTHER)	F:GO:0016491; F:GO:0016671	F:oxidoreductase activity; F:oxidoreductase activity, acting on a sulfur group of donors, disulfide as acceptor
CAH3033778.1	unnamed protein product	509	10	91.67	0.0	1	F:GO:0008484	F:sulfuric ester hydrolase activity	EC:3.1.6	Acting on ester bonds	IPR017850 (G3DSA:3.40.720.GENE3D); G3DSA:3.30.1120.10 (GENE3D); IPR000917 (PFAM); PIRSR005091-3 (PIRSR); PIRSR036665-51 (PIRSR); PIRSR635626-4 (PIRSR); PIRSR036665-50 (PIRSR); PIRSR005091-1 (PIRSR); PIRSR635626-1 (PIRSR); PIRSR005091-2 (PIRSR); PIRSR000972-50 (PIRSR); PIRSR635626-2 (PIRSR); PIRSR036666-50 (PIRSR); IPR047115 (PANTHER); cd16029 (CDD); IPR017850 (SUPERFAMILY)	F:GO:0008484	F:sulfuric ester hydrolase activity
CAH3035677.1	unnamed protein product	1671	10	86.79	0.0	2	P:GO:0051496; F:GO:0005085	P:positive regulation of stress fiber assembly; F:guanyl-nucleotide exchange factor activity	EC:3.6.1.15	nucleoside-triphosphate phosphatase	G3DSA:1.20.900.10:FF:000003 (FUNFAM); PF19056 (PFAM); IPR011993 (G3DSA:2.30.29.GENE3D); IPR035899 (G3DSA:1.20.900.GENE3D); IPR000219 (PFAM); PF19057 (PFAM); IPR039919 (PANTHER); IPR000219 (PROSITE_PROFILES); IPR000219 (CDD); SSF50729 (SUPERFAMILY); IPR011047 (SUPERFAMILY); IPR035899 (SUPERFAMILY)	P:GO:0030036; P:GO:0051496; F:GO:0005085	P:actin cytoskeleton organization; P:positive regulation of stress fiber assembly; F:guanyl-nucleotide exchange factor activity
CAH3035913.1	unnamed protein product	758	10	87.76	0.0	4	P:GO:0016485; F:GO:0004222; F:GO:0046872; C:GO:0005886	P:protein processing; F:metalloendopeptidase activity; F:metal ion binding; C:plasma membrane	EC:3.4.24	Acting on peptide bonds (peptidases)	IPR042089 (G3DSA:1.10.1380.GENE3D); IPR018497 (PFAM); IPR024079 (G3DSA:3.40.390.GENE3D); IPR008753 (PFAM); IPR000718 (PANTHER); IPR000718 (PROSITE_PROFILES); IPR000718 (CDD); SSF55486 (SUPERFAMILY)	P:GO:0006508; P:GO:0016485; F:GO:0004222; F:GO:0008237; C:GO:0005886	P:proteolysis; P:protein processing; F:metalloendopeptidase activity; F:metallopeptidase activity; C:plasma membrane
CAH3036718.1	unnamed protein product	2592	10	91.01	0.0	32	P:GO:0006338; P:GO:0016242; P:GO:0038202; P:GO:0051128; P:GO:0051246; F:GO:0004676; F:GO:0004677; F:GO:0004679; F:GO:0004694; F:GO:0004711; F:GO:0005524; F:GO:0035175; F:GO:0035402; F:GO:0035403; F:GO:0035979; F:GO:0044022; F:GO:0044023; F:GO:0044024; F:GO:0044025; F:GO:0044877; F:GO:0072354; F:GO:0072371; F:GO:0072518; F:GO:0106310; F:GO:0140823; F:GO:0140855; F:GO:0140857; F:GO:1990244; C:GO:00…	P:chromatin remodeling; P:negative regulation of macroautophagy; P:TORC1 signaling; P:regulation of cellular component organization; P:regulation of protein metabolic process; F:3-phosphoinositide-dependent protein kinase activity; F:DNA-dependent protein kinase activity; F:AMP-activated protein kinase activity; F:eukaryotic translation initiation factor 2alpha kinase activity; F:ribosomal protei…	EC:2.7.11	Transferring phosphorus-containing groups	G3DSA:1.25.10.10:FF:000094 (FUNFAM); G3DSA:1.10.1070.11:FF:000007 (FUNFAM); G3DSA:1.25.10.10:FF:000060 (FUNFAM); G3DSA:3.30.1010.10:FF:000004 (FUNFAM); G3DSA:1.20.120.150:FF:000001 (FUNFAM); IPR036940 (G3DSA:1.10.1070.GENE3D); IPR009076 (PFAM); IPR000403 (PFAM); IPR003152 (PFAM); IPR003151 (PFAM); PF23593 (PFAM); IPR036738 (G3DSA:1.20.120.GENE3D); IPR011989 (G3DSA:1.25.10.GENE3D); IPR011989 (G3DS…	P:GO:0016242; P:GO:0031929; P:GO:0038202; F:GO:0004674; F:GO:0005515; F:GO:0044877; C:GO:0005634; C:GO:0005737; C:GO:0031931; C:GO:0031932	P:negative regulation of macroautophagy; P:TOR signaling; P:TORC1 signaling; F:protein serine/threonine kinase activity; F:protein binding; F:protein-containing complex binding; C:nucleus; C:cytoplasm; C:TORC1 complex; C:TORC2 complex
CAH3036923.1	unnamed protein product	4466	10	96.69	0.0	10	P:GO:0007018; F:GO:0005524; F:GO:0008569; F:GO:0016887; F:GO:0045505; F:GO:0051959; C:GO:0005737; C:GO:0005874; C:GO:0030286; C:GO:0031514	P:microtubule-based movement; F:ATP binding; F:minus-end-directed microtubule motor activity; F:ATP hydrolysis activity; F:dynein intermediate chain binding; F:dynein light intermediate chain binding; C:cytoplasm; C:microtubule; C:dynein complex; C:motile cilium	EC:5.6.1; EC:3.6.1.15	Isomerases altering macromolecular conformation; nucleoside-triphosphate phosphatase	G3DSA:3.10.490.20:FF:000002 (FUNFAM); G3DSA:1.10.8.1220:FF:000001 (FUNFAM); G3DSA:1.20.920.20:FF:000003 (FUNFAM); G3DSA:3.40.50.300:FF:000945 (FUNFAM); G3DSA:3.40.50.300:FF:000219 (FUNFAM); G3DSA:3.40.50.300:FF:000049 (FUNFAM); G3DSA:1.20.920.30:FF:000003 (FUNFAM); G3DSA:1.10.8.710:FF:000002 (FUNFAM); G3DSA:1.10.472.130:FF:000001 (FUNFAM); G3DSA:1.20.58.1120:FF:000002 (FUNFAM); G3DSA:3.40.50.300:…	P:GO:0007018; F:GO:0005524; F:GO:0008569; F:GO:0045505; F:GO:0051959; C:GO:0030286	P:microtubule-based movement; F:ATP binding; F:minus-end-directed microtubule motor activity; F:dynein intermediate chain binding; F:dynein light intermediate chain binding; C:dynein complex
CAH3037987.1	unnamed protein product	661	10	88.67	0.0	1	C:GO:0016020	C:membrane			IPR003582 (PFAM); IPR014044 (PFAM); G3DSA:1.10.10.1940 (GENE3D); IPR035940 (G3DSA:3.40.33.GENE3D); PIRSR004911-1 (PIRSR); IPR001283 (PANTHER); IPR003582 (PROSITE_PROFILES); IPR003582 (PROSITE_PROFILES); IPR035940 (SUPERFAMILY)	no GO terms	no GO terms
CAH3038623.1	unnamed protein product	320	10	94.62	5.3E-233	1	C:GO:0005737	C:cytoplasm			IPR000073 (PFAM); IPR029058 (G3DSA:3.40.50.GENE3D); IPR026151 (PANTHER); IPR029058 (SUPERFAMILY)	no GO terms	no GO terms
CAH3040079.1	unnamed protein product	470	10	92.57	0.0	5	P:GO:0006012; P:GO:0046835; F:GO:0004335; F:GO:0005524; C:GO:0005829	P:galactose metabolic process; P:carbohydrate phosphorylation; F:galactokinase activity; F:ATP binding; C:cytosol	EC:2.7.1.6	galactokinase	G3DSA:3.30.230.10:FF:000023 (FUNFAM); G3DSA:1.20.1440.340:FF:000001 (FUNFAM); IPR013750 (PFAM); G3DSA:1.20.1440.340 (GENE3D); IPR014721 (G3DSA:3.30.230.GENE3D); IPR000705 (NCBIFAM); G3DSA:3.30.70.3170 (GENE3D); IPR019539 (PFAM); IPR006204 (PFAM); PTHR10457 (PANTHER); IPR036554 (SUPERFAMILY); IPR020568 (SUPERFAMILY)	P:GO:0006012; P:GO:0046835; F:GO:0004335; F:GO:0005524; C:GO:0005829	P:galactose metabolic process; P:carbohydrate phosphorylation; F:galactokinase activity; F:ATP binding; C:cytosol
CAH3042776.1	unnamed protein product	996	10	95.23	0.0	1	F:GO:0003723	F:RNA binding			IPR000504 (PFAM); IPR036621 (G3DSA:3.40.50.GENE3D); IPR012677 (G3DSA:3.30.70.GENE3D); IPR052600 (PANTHER); IPR000504 (PROSITE_PROFILES); cd12341 (CDD); IPR035979 (SUPERFAMILY); SSF52954 (SUPERFAMILY)	F:GO:0003676; F:GO:0003723	F:nucleic acid binding; F:RNA binding
CAH3042800.1	unnamed protein product	475	10	93.85	0.0	6	P:GO:0006750; F:GO:0000287; F:GO:0004363; F:GO:0005524; F:GO:0043295; C:GO:0005829	P:glutathione biosynthetic process; F:magnesium ion binding; F:glutathione synthase activity; F:ATP binding; F:glutathione binding; C:cytosol	EC:6.3.2.3	glutathione synthase	G3DSA:3.30.1490.50:FF:000002 (FUNFAM); G3DSA:3.40.50.1760:FF:000001 (FUNFAM); G3DSA:3.30.470.20 (GENE3D); IPR014709 (G3DSA:3.30.1490.GENE3D); IPR037013 (G3DSA:3.40.50.GENE3D); IPR005615 (PFAM); IPR005615 (NCBIFAM); IPR004887 (PFAM); IPR014042 (G3DSA:1.10.1080.GENE3D); IPR014049 (G3DSA:3.30.1490.GENE3D); PIRSR001558-2 (PIRSR); PIRSR001558-1 (PIRSR); IPR005615 (PANTHER); SSF56059 (SUPERFAMILY); IPR…	P:GO:0006750; F:GO:0004363; F:GO:0005524; F:GO:0016874; F:GO:0043295; C:GO:0005829	P:glutathione biosynthetic process; F:glutathione synthase activity; F:ATP binding; F:ligase activity; F:glutathione binding; C:cytosol
CAH3045401.1	unnamed protein product	1884	10	89.02	0.0	10	P:GO:0000973; P:GO:0006405; P:GO:0006606; P:GO:0034398; P:GO:0051028; F:GO:0003723; F:GO:0008139; F:GO:0017056; C:GO:0031965; C:GO:0044614	P:post-transcriptional tethering of RNA polymerase II gene DNA at nuclear periphery; P:RNA export from nucleus; P:protein import into nucleus; P:telomere tethering at nuclear periphery; P:mRNA transport; F:RNA binding; F:nuclear localization sequence binding; F:structural constituent of nuclear pore; C:nuclear membrane; C:nuclear pore cytoplasmic filaments			G3DSA:1.10.10.2360:FF:000001 (FUNFAM); IPR036903 (G3DSA:3.30.1610.GENE3D); IPR021967 (PFAM); G3DSA:1.25.40.690 (GENE3D); PF04096 (PFAM); PF21240 (PFAM); G3DSA:1.10.10.2360 (GENE3D); IPR037665 (PANTHER); IPR007230 (PROSITE_PROFILES); IPR036903 (SUPERFAMILY)	P:GO:0000973; P:GO:0006405; P:GO:0006606; P:GO:0006913; P:GO:0034398; F:GO:0003723; F:GO:0008139; F:GO:0017056; C:GO:0005643; C:GO:0044614	P:post-transcriptional tethering of RNA polymerase II gene DNA at nuclear periphery; P:RNA export from nucleus; P:protein import into nucleus; P:nucleocytoplasmic transport; P:telomere tethering at nuclear periphery; F:RNA binding; F:nuclear localization sequence binding; F:structural constituent of nuclear pore; C:nuclear pore; C:nuclear pore cytoplasmic filaments
CAH3045766.1	unnamed protein product	409	10	94.66	4.25E-309	4	P:GO:0006520; F:GO:0004046; F:GO:0046872; C:GO:0005737	P:amino acid metabolic process; F:aminoacylase activity; F:metal ion binding; C:cytoplasm	EC:3.5.1.14	N-acyl-aliphatic-L-amino acid amidohydrolase	G3DSA:3.40.630.10:FF:000019 (FUNFAM); G3DSA:3.30.70.360:FF:000005 (FUNFAM); G3DSA:1.10.150.900:FF:000001 (FUNFAM); G3DSA:1.10.150.900 (GENE3D); IPR011650 (PFAM); G3DSA:3.30.70.360 (GENE3D); IPR010159 (NCBIFAM); IPR002933 (PFAM); G3DSA:3.40.630.10 (GENE3D); PIRSR037242-1 (PIRSR); PIRSR037217-1 (PIRSR); PIRSR036696-2 (PIRSR); PIRSR037238-1 (PIRSR); PIRSR037242-3 (PIRSR); PIRSR037215-2 (PIRSR); PIRS…	P:GO:0006520; F:GO:0004046; F:GO:0016787; C:GO:0005737	P:amino acid metabolic process; F:aminoacylase activity; F:hydrolase activity; C:cytoplasm
CAH3045836.1	unnamed protein product	115	4	91.07	4.05E-77						no IPS match	no IPS match	no IPS match
CAH3045857.1	unnamed protein product	810	10	85.3	0.0						IPR000082 (PFAM); IPR000082 (PROSITE_PROFILES)	no GO terms	no GO terms
CAH3046169.1	unnamed protein product	529	10	94.88	0.0	2	P:GO:2000060; F:GO:0097602	P:positive regulation of ubiquitin-dependent protein catabolic process; F:cullin family protein binding			IPR048349 (PFAM); IPR048348 (PFAM); IPR008530 (PANTHER)	P:GO:2000060; F:GO:0097602	P:positive regulation of ubiquitin-dependent protein catabolic process; F:cullin family protein binding
CAH3105628.1	unnamed protein product	289	10	77.99	1.73E-211	4	F:GO:0003723; F:GO:0004521; F:GO:0016829; F:GO:0046872	F:RNA binding; F:RNA endonuclease activity; F:lyase activity; F:metal ion binding	EC:3.1; EC:4	Acting on ester bonds; Lyases	IPR018998 (PFAM); IPR039787 (PANTHER); IPR018998 (PROSITE_PROFILES); IPR037227 (SUPERFAMILY)	F:GO:0004521	F:RNA endonuclease activity
CAH3105977.1	unnamed protein product	827	10	98.38	0.0	5	P:GO:0006355; P:GO:2000036; C:GO:0000932; C:GO:0005634; C:GO:0030015	P:regulation of DNA-templated transcription; P:regulation of stem cell population maintenance; C:P-body; C:nucleus; C:CCR4-NOT core complex			G3DSA:2.30.30.1020:FF:000002 (FUNFAM); IPR007282 (PFAM); IPR007207 (PFAM); IPR038635 (G3DSA:2.30.30.GENE3D); IPR040168 (PANTHER)	P:GO:0006355; C:GO:0005634; C:GO:0030015	P:regulation of DNA-templated transcription; C:nucleus; C:CCR4-NOT core complex
CAH3106317.1	unnamed protein product	592	10	93.99	0.0	4	P:GO:0019285; F:GO:0008812; F:GO:0050660; C:GO:0005743	P:glycine betaine biosynthetic process from choline; F:choline dehydrogenase activity; F:flavin adenine dinucleotide binding; C:mitochondrial inner membrane	EC:1.1.99.1	choline dehydrogenase	IPR007867 (PFAM); NF002550 (NCBIFAM); G3DSA:3.30.560.10 (GENE3D); IPR036188 (G3DSA:3.50.50.GENE3D); IPR011533 (NCBIFAM); IPR000172 (PFAM); PIRSR000137-2 (PIRSR); PIRSR028937-1 (PIRSR); IPR012132 (PANTHER); SSF54373 (SUPERFAMILY); IPR036188 (SUPERFAMILY)	P:GO:0019285; F:GO:0008812; F:GO:0016491; F:GO:0016614; F:GO:0050660; C:GO:0005743	P:glycine betaine biosynthetic process from choline; F:choline dehydrogenase activity; F:oxidoreductase activity; F:oxidoreductase activity, acting on CH-OH group of donors; F:flavin adenine dinucleotide binding; C:mitochondrial inner membrane
CAH3108204.1	unnamed protein product	350	10	94.42	2.14E-254	3	P:GO:0009056; F:GO:0008270; F:GO:0016788	P:catabolic process; F:zinc ion binding; F:hydrolase activity, acting on ester bonds	EC:3.1	Acting on ester bonds	G3DSA:3.20.20.140 (GENE3D); IPR001559 (PFAM); PIRSR601559-52 (PIRSR); IPR001559 (PANTHER); IPR001559 (PROSITE_PROFILES); IPR001559 (CDD); IPR032466 (SUPERFAMILY)	P:GO:0009056; F:GO:0008270	P:catabolic process; F:zinc ion binding
CAH3111351.1	unnamed protein product	1945	10	91.3	0.0	5	P:GO:0015031; P:GO:0032012; F:GO:0005085; C:GO:0005737; C:GO:0016020	P:protein transport; P:regulation of ARF protein signal transduction; F:guanyl-nucleotide exchange factor activity; C:cytoplasm; C:membrane	EC:3.6.1.15	nucleoside-triphosphate phosphatase	G3DSA:1.25.10.10:FF:000143 (FUNFAM); G3DSA:1.10.1000.11:FF:000003 (FUNFAM); G3DSA:1.10.220.20:FF:000002 (FUNFAM); IPR032691 (PFAM); IPR046455 (PFAM); IPR032629 (PFAM); IPR023394 (G3DSA:1.10.1000.GENE3D); IPR015403 (PFAM); G3DSA:1.10.220.20 (GENE3D); IPR000904 (PFAM); IPR011989 (G3DSA:1.25.10.GENE3D); PTHR10663 (PANTHER); IPR000904 (PROSITE_PROFILES); IPR000904 (CDD); IPR016024 (SUPERFAMILY); IPR0…	P:GO:0032012; F:GO:0005085	P:regulation of ARF protein signal transduction; F:guanyl-nucleotide exchange factor activity
CAH3112967.1	unnamed protein product	424	10	91.77	1.61E-307	5	P:GO:0006546; F:GO:0004047; F:GO:0008483; C:GO:0005739; C:GO:0005960	P:glycine catabolic process; F:aminomethyltransferase activity; F:transaminase activity; C:mitochondrion; C:glycine cleavage complex	EC:2.6.1; EC:2.1.2.10	Transferring nitrogenous groups; aminomethyltransferase	G3DSA:3.30.1360.120:FF:000014 (FUNFAM); G3DSA:3.30.70.1400:FF:000001 (FUNFAM); G3DSA:2.40.30.110:FF:000002 (FUNFAM); G3DSA:4.10.1250.10:FF:000002 (FUNFAM); IPR006222 (PFAM); IPR006223 (NCBIFAM); NF001567 (NCBIFAM); G3DSA:4.10.1250.10 (GENE3D); IPR027266 (G3DSA:3.30.1360.GENE3D); IPR013977 (PFAM); G3DSA:3.30.70.1400 (GENE3D); G3DSA:2.40.30.110 (GENE3D); IPR028896 (PANTHER); SSF103025 (SUPERFAMILY)…	P:GO:0006546; F:GO:0004047; F:GO:0005515; C:GO:0005739; C:GO:0005960	P:glycine catabolic process; F:aminomethyltransferase activity; F:protein binding; C:mitochondrion; C:glycine cleavage complex
CAH3113796.1	unnamed protein product, partial	683	10	87.78	0.0						IPR010839 (PFAM); IPR056362 (PFAM); PTHR47708 (PANTHER)	no GO terms	no GO terms
CAH3116537.1	unnamed protein product	991	10	92.8	0.0	2	P:GO:0034975; C:GO:0072546	P:protein folding in endoplasmic reticulum; C:EMC complex			IPR002372 (PFAM); IPR011678 (PFAM); IPR015943 (G3DSA:2.130.10.GENE3D); IPR026895 (PANTHER); IPR011047 (SUPERFAMILY)	P:GO:0034975; F:GO:0005515; C:GO:0072546	P:protein folding in endoplasmic reticulum; F:protein binding; C:EMC complex
CAH3120946.1	unnamed protein product	482	10	81.82	0.0	1	C:GO:0016020	C:membrane			PTHR16059 (PANTHER)	no GO terms	no GO terms
CAH3121896.1	unnamed protein product	380	10	95.9	4.9E-282	3	P:GO:0007584; P:GO:0009083; F:GO:0016491	P:response to nutrient; P:branched-chain amino acid catabolic process; F:oxidoreductase activity	EC:1	Oxidoreductases	G3DSA:3.40.50.920:FF:000004 (FUNFAM); G3DSA:3.40.50.970:FF:000001 (FUNFAM); IPR009014 (G3DSA:3.40.50.GENE3D); IPR033248 (PFAM); IPR005475 (PFAM); G3DSA:3.40.50.970 (GENE3D); PTHR42980 (PANTHER); cd07036 (CDD); IPR009014 (SUPERFAMILY); IPR029061 (SUPERFAMILY)	P:GO:0007584; P:GO:0009083; C:GO:0005947	P:response to nutrient; P:branched-chain amino acid catabolic process; C:obsolete mitochondrial alpha-ketoglutarate dehydrogenase complex
CAH3124563.1	unnamed protein product	1609	10	73.78	0.0	3	F:GO:0030414; C:GO:0005576; C:GO:0005581	F:peptidase inhibitor activity; C:extracellular region; C:collagen trimer	EC:3.4	Acting on peptide bonds (peptidases)	G3DSA:2.20.100.10:FF:000001 (FUNFAM); G3DSA:2.20.100.10:FF:000001 (FUNFAM); G3DSA:2.20.100.10:FF:000001 (FUNFAM); IPR036383 (G3DSA:2.20.100.GENE3D); IPR036465 (G3DSA:3.40.50.GENE3D); IPR036645 (G3DSA:4.10.75.GENE3D); IPR002035 (PFAM); IPR008197 (PFAM); IPR000884 (PFAM); IPR036383 (G3DSA:2.20.100.GENE3D); IPR036465 (G3DSA:3.40.50.GENE3D); PIRSR038023-1 (PIRSR); PIRSR613276-3 (PIRSR); IPR050525 (PA…	F:GO:0030414; C:GO:0005576	F:peptidase inhibitor activity; C:extracellular region
CAH3125019.1	unnamed protein product	626	10	95.22	0.0	6	P:GO:0006338; P:GO:0006355; P:GO:0032259; F:GO:0008469; C:GO:0005634; C:GO:0005829	P:chromatin remodeling; P:regulation of DNA-templated transcription; P:methylation; F:histone arginine N-methyltransferase activity; C:nucleus; C:cytosol	EC:2.1.1	Transferring one-carbon groups	G3DSA:2.70.160.11:FF:000003 (FUNFAM); G3DSA:3.40.50.150:FF:000029 (FUNFAM); G3DSA:3.20.20.150:FF:000008 (FUNFAM); G3DSA:3.20.20.150 (GENE3D); IPR035075 (PFAM); IPR029063 (G3DSA:3.40.50.GENE3D); IPR035247 (PFAM); IPR035248 (PFAM); G3DSA:2.70.160.11 (GENE3D); PIRSR015894-2 (PIRSR); PIRSR015894-1 (PIRSR); PIRSR015894-3 (PIRSR); IPR025799 (PANTHER); IPR025799 (PROSITE_PROFILES); cd02440 (CDD); IPR029…	P:GO:0006355; P:GO:0018216; F:GO:0008469; F:GO:0016274; C:GO:0005634; C:GO:0005829	P:regulation of DNA-templated transcription; P:peptidyl-arginine methylation; F:histone arginine N-methyltransferase activity; F:protein-arginine N-methyltransferase activity; C:nucleus; C:cytosol
CAH3125364.1	unnamed protein product	1084	10	90.09	0.0	6	P:GO:0045727; P:GO:0048255; F:GO:0000339; C:GO:0005829; C:GO:0010494; C:GO:1990904	P:positive regulation of translation; P:mRNA stabilization; F:RNA cap binding; C:cytosol; C:cytoplasmic stress granule; C:ribonucleoprotein complex			G3DSA:1.10.10.10:FF:000131 (FUNFAM); IPR036388 (G3DSA:1.10.10.GENE3D); IPR006630 (PFAM); IPR006607 (PFAM); IPR045180 (PANTHER); IPR006630 (PROSITE_PROFILES); IPR036390 (SUPERFAMILY)	P:GO:0045727; P:GO:0048255; F:GO:0000339; F:GO:0003723; C:GO:0005829; C:GO:0010494	P:positive regulation of translation; P:mRNA stabilization; F:RNA cap binding; F:RNA binding; C:cytosol; C:cytoplasmic stress granule
CAH3126145.1	unnamed protein product	143	10	92.25	7.13E-89	3	C:GO:0000139; C:GO:0005802; C:GO:0005829	C:Golgi membrane; C:trans-Golgi network; C:cytosol			IPR019357 (PFAM); G3DSA:1.20.5.170 (GENE3D); PTHR21614 (PANTHER)	C:GO:0005802	C:trans-Golgi network
CAH3126652.1	unnamed protein product	496	10	87.89	0.0	3	F:GO:0005543; C:GO:0005737; C:GO:0005886	F:phospholipid binding; C:cytoplasm; C:plasma membrane			G3DSA:1.20.1270.60:FF:000013 (FUNFAM); G3DSA:2.30.30.40:FF:000172 (FUNFAM); G3DSA:2.30.30.40 (GENE3D); IPR001452 (PFAM); IPR027267 (G3DSA:1.20.1270.GENE3D); IPR004148 (PFAM); IPR003005 (PANTHER); IPR004148 (PROSITE_PROFILES); IPR001452 (PROSITE_PROFILES); cd11790 (CDD); cd07588 (CDD); IPR036028 (SUPERFAMILY); IPR027267 (SUPERFAMILY)	F:GO:0005515; F:GO:0005543; C:GO:0005737; C:GO:0005886	F:protein binding; F:phospholipid binding; C:cytoplasm; C:plasma membrane
CAH3128686.1	unnamed protein product	354	10	78.92	2.76E-268	3	F:GO:0003676; F:GO:0016787; F:GO:0046872	F:nucleic acid binding; F:hydrolase activity; F:metal ion binding	EC:3	Hydrolases	IPR044929 (G3DSA:3.40.570.GENE3D); IPR001604 (PFAM); PIRSR640255-2 (PIRSR); IPR039015 (PANTHER); IPR044925 (SUPERFAMILY)	F:GO:0003676; F:GO:0016787; F:GO:0046872	F:nucleic acid binding; F:hydrolase activity; F:metal ion binding
CAH3134484.1	unnamed protein product	705	10	76.9	0.0	3	P:GO:0006508; F:GO:0008234; C:GO:0016020	P:proteolysis; F:cysteine-type peptidase activity; C:membrane	EC:3.4	Acting on peptide bonds (peptidases)	G3DSA:3.90.70.10:FF:000006 (FUNFAM); G3DSA:3.90.70.10:FF:000006 (FUNFAM); G3DSA:3.90.70.10 (GENE3D); IPR000668 (PFAM); G3DSA:3.90.70.10 (GENE3D); IPR013201 (PFAM); IPR013128 (PANTHER); IPR039417 (CDD); IPR039417 (CDD); IPR038765 (SUPERFAMILY); IPR038765 (SUPERFAMILY)	P:GO:0006508; F:GO:0008234	P:proteolysis; F:cysteine-type peptidase activity
CAH3135469.1	unnamed protein product	495	10	87.52	0.0	7	P:GO:0042446; P:GO:0042448; F:GO:0004508; F:GO:0005506; F:GO:0016829; F:GO:0020037; C:GO:0016020	P:hormone biosynthetic process; P:progesterone metabolic process; F:steroid 17-alpha-monooxygenase activity; F:iron ion binding; F:lyase activity; F:heme binding; C:membrane	EC:1.14.14.19; EC:4	steroid 17alpha-monooxygenase; Lyases	G3DSA:1.10.630.10:FF:000238 (FUNFAM); IPR001128 (PFAM); IPR036396 (G3DSA:1.10.630.GENE3D); PIRSR000047-1 (PIRSR); PIRSR000209-1 (PIRSR); PIRSR602399-1 (PIRSR); PIRSR602403-1 (PIRSR); PIRSR602402-1 (PIRSR); PTHR24289 (PANTHER); IPR036396 (SUPERFAMILY)	P:GO:0042446; P:GO:0042448; F:GO:0004497; F:GO:0004508; F:GO:0005506; F:GO:0016705; F:GO:0020037; F:GO:0047442	P:hormone biosynthetic process; P:progesterone metabolic process; F:monooxygenase activity; F:steroid 17-alpha-monooxygenase activity; F:iron ion binding; F:oxidoreductase activity, acting on paired donors, with incorporation or reduction of molecular oxygen; F:heme binding; F:obsolete 17-alpha-hydroxyprogesterone aldolase activity
CAH3138966.1	unnamed protein product	213	10	77.53	5.54E-90	2	P:GO:0007165; C:GO:0005737	P:signal transduction; C:cytoplasm			G3DSA:2.30.30.40:FF:000072 (FUNFAM); G3DSA:2.30.30.40 (GENE3D); IPR001452 (PFAM); IPR002110 (PFAM); IPR036770 (G3DSA:1.25.40.GENE3D); IPR036770 (G3DSA:1.25.40.GENE3D); PIRSR000556-2 (PIRSR); PTHR24155 (PANTHER); IPR002110 (PROSITE_PROFILES); PS50297 (PROSITE_PROFILES); PS50297 (PROSITE_PROFILES); IPR001452 (PROSITE_PROFILES); IPR002110 (PROSITE_PROFILES); cd11772 (CDD); IPR036028 (SUPERFAMILY); I…	P:GO:0007165; F:GO:0005515	P:signal transduction; F:protein binding
CAH3142306.1	unnamed protein product	464	10	91.22	0.0	2	F:GO:0005096; F:GO:0046872	F:GTPase activator activity; F:metal ion binding	EC:3.6.1.15	nucleoside-triphosphate phosphatase	IPR002219 (PFAM); IPR000980 (PFAM); IPR036860 (G3DSA:3.30.505.GENE3D); G3DSA:3.30.60.20 (GENE3D); IPR051854 (PANTHER); IPR002219 (PROSITE_PROFILES); IPR000980 (PROSITE_PROFILES); IPR046349 (SUPERFAMILY); IPR036860 (SUPERFAMILY)	P:GO:0043087; F:GO:0005096	P:regulation of GTPase activity; F:GTPase activator activity
CAH3142899.1	unnamed protein product	590	10	82.24	0.0	1	P:GO:0007165	P:signal transduction			IPR011029 (G3DSA:1.10.533.GENE3D); G3DSA:3.40.50.2000 (GENE3D); PF20706 (PFAM); G3DSA:3.40.50.2000 (GENE3D); IPR000488 (PFAM); PTHR12526 (PANTHER); IPR000488 (PROSITE_PROFILES); SSF53756 (SUPERFAMILY); IPR011029 (SUPERFAMILY)	P:GO:0007165; F:GO:0005515	P:signal transduction; F:protein binding
CAH3142988.1	unnamed protein product	351	10	93.54	2.45E-240	1	C:GO:0005737	C:cytoplasm			G3DSA:2.30.30.40 (GENE3D); IPR004148 (PFAM); IPR001452 (PFAM); IPR027267 (G3DSA:1.20.1270.GENE3D); IPR050384 (PANTHER); IPR001452 (PROSITE_PROFILES); IPR004148 (PROSITE_PROFILES); IPR027267 (SUPERFAMILY); IPR036028 (SUPERFAMILY)	F:GO:0005515; C:GO:0005737	F:protein binding; C:cytoplasm
CAH3143177.1	unnamed protein product	992	10	92.5	0.0	12	P:GO:0006515; P:GO:0007005; P:GO:0034599; P:GO:0051131; P:GO:0070407; F:GO:0003697; F:GO:0004176; F:GO:0004252; F:GO:0005524; F:GO:0016887; F:GO:0043565; C:GO:0005759	P:protein quality control for misfolded or incompletely synthesized proteins; P:mitochondrion organization; P:cellular response to oxidative stress; P:chaperone-mediated protein complex assembly; P:oxidation-dependent protein catabolic process; F:single-stranded DNA binding; F:ATP-dependent peptidase activity; F:serine-type endopeptidase activity; F:ATP binding; F:ATP hydrolysis activity; F:seque…	EC:3.4.21; EC:3.6.1.15	Acting on peptide bonds (peptidases); nucleoside-triphosphate phosphatase	G3DSA:3.40.50.300:FF:000021 (FUNFAM); G3DSA:1.20.5.5270:FF:000001 (FUNFAM); G3DSA:2.30.130.40:FF:000004 (FUNFAM); G3DSA:3.30.230.10:FF:000015 (FUNFAM); G3DSA:1.20.58.1480:FF:000002 (FUNFAM); G3DSA:1.10.8.60:FF:000043 (FUNFAM); IPR046336 (G3DSA:2.30.130.GENE3D); IPR003959 (PFAM); IPR054594 (PFAM); G3DSA:1.10.8.60 (GENE3D); IPR004815 (NCBIFAM); G3DSA:1.20.58.1480 (GENE3D); IPR027417 (G3DSA:3.40.50.…	P:GO:0006508; P:GO:0006515; P:GO:0007005; P:GO:0030163; P:GO:0051131; F:GO:0003697; F:GO:0004176; F:GO:0004252; F:GO:0005524; F:GO:0016887; C:GO:0005759	P:proteolysis; P:protein quality control for misfolded or incompletely synthesized proteins; P:mitochondrion organization; P:protein catabolic process; P:chaperone-mediated protein complex assembly; F:single-stranded DNA binding; F:ATP-dependent peptidase activity; F:serine-type endopeptidase activity; F:ATP binding; F:ATP hydrolysis activity; C:mitochondrial matrix
CAH3143729.1	unnamed protein product	546	10	95.74	0.0	4	P:GO:0034355; F:GO:0004516; F:GO:0016757; C:GO:0005829	P:NAD biosynthetic process via the salvage pathway; F:nicotinate phosphoribosyltransferase activity; F:glycosyltransferase activity; C:cytosol	EC:2.4; EC:6.3.4.21	Glycosyltransferases; nicotinate phosphoribosyltransferase	G3DSA:3.20.140.10:FF:000002 (FUNFAM); G3DSA:3.20.140.10:FF:000006 (FUNFAM); G3DSA:3.20.20.70:FF:000155 (FUNFAM); IPR041619 (PFAM); G3DSA:3.20.140.10 (GENE3D); IPR040727 (PFAM); IPR006405 (NCBIFAM); IPR013785 (G3DSA:3.20.20.GENE3D); IPR041525 (PFAM); G3DSA:3.20.140.10 (GENE3D); IPR007229 (PANTHER); cd01570 (CDD); SSF54675 (SUPERFAMILY); IPR036068 (SUPERFAMILY)	P:GO:0009435; P:GO:0034355; F:GO:0004516; C:GO:0005829	P:NAD biosynthetic process; P:NAD biosynthetic process via the salvage pathway; F:nicotinate phosphoribosyltransferase activity; C:cytosol
CAH3145677.1	unnamed protein product	505	10	81.97	0.0	4	P:GO:0006094; P:GO:0051156; F:GO:0004346; C:GO:0016020	P:gluconeogenesis; P:glucose 6-phosphate metabolic process; F:glucose-6-phosphatase activity; C:membrane	EC:3.1.3.58; EC:3.1.3.23; EC:3.1.3.9	sugar-terminal-phosphatase; sugar-phosphatase; glucose-6-phosphatase	IPR036034 (G3DSA:2.30.42.GENE3D); IPR001478 (PFAM); PTHR12591 (PANTHER); IPR001478 (PROSITE_PROFILES); IPR036034 (SUPERFAMILY)	P:GO:0006094; P:GO:0051156; F:GO:0004346; F:GO:0005515; C:GO:0016020	P:gluconeogenesis; P:glucose 6-phosphate metabolic process; F:glucose-6-phosphatase activity; F:protein binding; C:membrane
CAH3145694.1	unnamed protein product	1032	10	90.6	0.0	1	F:GO:0016787	F:hydrolase activity	EC:3	Hydrolases	IPR048350 (PFAM); IPR027479 (G3DSA:3.40.1610.GENE3D); G3DSA:3.30.420.40 (GENE3D); IPR008040 (PFAM); IPR010318 (PFAM); IPR002821 (PFAM); IPR024071 (G3DSA:2.40.390.GENE3D); IPR045079 (PANTHER); IPR043129 (SUPERFAMILY); SSF160991 (SUPERFAMILY); IPR043129 (SUPERFAMILY)	F:GO:0016787	F:hydrolase activity
CAH3145991.1	unnamed protein product	203	10	89.35	1.15E-130	6	P:GO:0050821; F:GO:0000774; F:GO:0051087; C:GO:0005634; C:GO:0005829; C:GO:0016020	P:protein stabilization; F:adenyl-nucleotide exchange factor activity; F:protein-folding chaperone binding; C:nucleus; C:cytosol; C:membrane			IPR000626 (PFAM); IPR036533 (G3DSA:1.20.58.GENE3D); IPR003103 (PFAM); G3DSA:3.10.20.90 (GENE3D); IPR039773 (PANTHER); IPR003103 (PROSITE_PROFILES); IPR000626 (PROSITE_PROFILES); cd01812 (CDD); IPR029071 (SUPERFAMILY); SSF63491 (SUPERFAMILY)	P:GO:0050821; F:GO:0000774; F:GO:0005515; F:GO:0051087; C:GO:0005634; C:GO:0005737; C:GO:0005829; C:GO:0016020	P:protein stabilization; F:adenyl-nucleotide exchange factor activity; F:protein binding; F:protein-folding chaperone binding; C:nucleus; C:cytoplasm; C:cytosol; C:membrane
CAH3146354.1	unnamed protein product	487	10	93.16	0.0	1	C:GO:0016020	C:membrane			no IPS match	no IPS match	no IPS match
CAH3146401.1	unnamed protein product	241	10	92.82	6.91E-169	5	P:GO:0055085; F:GO:0004089; F:GO:0008270; F:GO:0022857; C:GO:0016020	P:transmembrane transport; F:carbonate dehydratase activity; F:zinc ion binding; F:transmembrane transporter activity; C:membrane	EC:4.2.1.1	carbonic anhydrase	IPR001765 (PFAM); IPR036874 (G3DSA:3.40.1050.GENE3D); IPR001765 (PANTHER); IPR036874 (SUPERFAMILY)	F:GO:0004089; F:GO:0008270	F:carbonate dehydratase activity; F:zinc ion binding
CAH3150150.1	unnamed protein product	834	10	96.08	0.0	3	P:GO:0006511; F:GO:0031625; C:GO:0031461	P:ubiquitin-dependent protein catabolic process; F:ubiquitin protein ligase binding; C:cullin-RING ubiquitin ligase complex			G3DSA:1.10.10.10:FF:000050 (FUNFAM); G3DSA:1.20.1310.10:FF:000004 (FUNFAM); G3DSA:3.30.230.130:FF:000001 (FUNFAM); G3DSA:1.20.1310.10:FF:000059 (FUNFAM); G3DSA:1.20.1310.10:FF:000008 (FUNFAM); G3DSA:1.20.1310.10:FF:000003 (FUNFAM); G3DSA:1.20.1310.10 (GENE3D); G3DSA:1.20.1310.10 (GENE3D); IPR001373 (PFAM); G3DSA:1.20.1310.10 (GENE3D); G3DSA:3.30.230.130 (GENE3D); IPR019559 (PFAM); IPR036388 (G3DS…	P:GO:0006511; F:GO:0031625	P:ubiquitin-dependent protein catabolic process; F:ubiquitin protein ligase binding
CAH3151456.1	unnamed protein product	285	10	93.24	7.81E-197	5	P:GO:0006413; F:GO:0003743; F:GO:0005085; C:GO:0005829; C:GO:0005851	P:translational initiation; F:translation initiation factor activity; F:guanyl-nucleotide exchange factor activity; C:cytosol; C:eukaryotic translation initiation factor 2B complex	EC:3.6.1.15	nucleoside-triphosphate phosphatase	G3DSA:3.40.50.10470:FF:000001 (FUNFAM); IPR000649 (PFAM); IPR042529 (G3DSA:3.40.50.GENE3D); IPR042528 (G3DSA:1.20.120.GENE3D); IPR051501 (PANTHER); IPR037171 (SUPERFAMILY)	P:GO:0006413; F:GO:0003743; F:GO:0005085; C:GO:0005851	P:translational initiation; F:translation initiation factor activity; F:guanyl-nucleotide exchange factor activity; C:eukaryotic translation initiation factor 2B complex
CAH3154113.1	unnamed protein product	459	10	91.53	0.0	2	F:GO:0016853; C:GO:0005789	F:isomerase activity; C:endoplasmic reticulum membrane	EC:5	Isomerases	G3DSA:3.40.30.10 (GENE3D); PF13848 (PFAM); IPR013766 (PFAM); G3DSA:3.40.30.10 (GENE3D); PIRSR037293-1 (PIRSR); PIRSR000077-4 (PIRSR); IPR052250 (PANTHER); IPR013766 (PROSITE_PROFILES); IPR036249 (SUPERFAMILY)	C:GO:0005783	C:endoplasmic reticulum
CAH3154858.1	unnamed protein product	224	10	94.7	1.35E-162	4	P:GO:0019430; F:GO:0004784; F:GO:0030145; C:GO:0005739	P:removal of superoxide radicals; F:superoxide dismutase activity; F:manganese ion binding; C:mitochondrion	EC:1.15.1.1	superoxide dismutase	G3DSA:1.10.287.990:FF:000001 (FUNFAM); G3DSA:3.55.40.20:FF:000003 (FUNFAM); IPR036324 (G3DSA:1.10.287.GENE3D); IPR036314 (G3DSA:3.55.40.GENE3D); IPR019832 (PFAM); IPR019831 (PFAM); PIRSR000349-1 (PIRSR); IPR050265 (PANTHER); IPR036314 (SUPERFAMILY); IPR036324 (SUPERFAMILY)	P:GO:0006801; F:GO:0004784; F:GO:0030145; F:GO:0046872; C:GO:0005739	P:superoxide metabolic process; F:superoxide dismutase activity; F:manganese ion binding; F:metal ion binding; C:mitochondrion
CAH3155566.1	unnamed protein product	440	10	90.69	0.0						IPR015943 (G3DSA:2.130.10.GENE3D); IPR051200 (PANTHER); IPR011045 (SUPERFAMILY)	F:GO:0005515	F:protein binding
CAH3155672.1	unnamed protein product, partial	831	10	86.18	0.0	6	F:GO:0003779; F:GO:0005509; F:GO:0008017; C:GO:0005737; C:GO:0005856; C:GO:0005886	F:actin binding; F:calcium ion binding; F:microtubule binding; C:cytoplasm; C:cytoskeleton; C:plasma membrane			G3DSA:1.20.58.60:FF:000001 (FUNFAM); G3DSA:1.20.58.60:FF:000001 (FUNFAM); G3DSA:1.20.58.60 (GENE3D); G3DSA:1.20.58.60 (GENE3D); IPR002017 (PFAM); IPR003108 (PFAM); IPR036534 (G3DSA:3.30.920.GENE3D); PTHR11915 (PANTHER); IPR003108 (PROSITE_PROFILES); IPR018159 (CDD); IPR018159 (CDD); SSF46966 (SUPERFAMILY); SSF46966 (SUPERFAMILY); SSF46966 (SUPERFAMILY); IPR036534 (SUPERFAMILY)	F:GO:0005515; F:GO:0008017	F:protein binding; F:microtubule binding
CAH3155899.1	unnamed protein product	891	10	83.68	0.0	4	F:GO:0003676; F:GO:0003724; F:GO:0005524; F:GO:0016787	F:nucleic acid binding; F:RNA helicase activity; F:ATP binding; F:hydrolase activity	EC:3.6.4.13; EC:5.6.2	RNA helicase; Isomerases altering macromolecular conformation	G3DSA:3.40.50.300:FF:000318 (FUNFAM); G3DSA:3.40.50.300:FF:000849 (FUNFAM); G3DSA:3.40.50.300:FF:000318 (FUNFAM); G3DSA:3.40.50.300:FF:000849 (FUNFAM); IPR027417 (G3DSA:3.40.50.GENE3D); IPR001650 (PFAM); IPR011545 (PFAM); IPR027417 (G3DSA:3.40.50.GENE3D); IPR011545 (PFAM); PTHR47958 (PANTHER); IPR001650 (PROSITE_PROFILES); IPR014014 (PROSITE_PROFILES); IPR014014 (PROSITE_PROFILES); IPR001650 (PRO…	F:GO:0003676; F:GO:0003724; F:GO:0005524	F:nucleic acid binding; F:RNA helicase activity; F:ATP binding
CAH3157201.1	unnamed protein product	284	10	90.15	1.93E-201	4	P:GO:0016226; F:GO:0005506; F:GO:0051536; C:GO:0005739	P:iron-sulfur cluster assembly; F:iron ion binding; F:iron-sulfur cluster binding; C:mitochondrion			G3DSA:3.30.300.130:FF:000001 (FUNFAM); G3DSA:3.30.1370.70:FF:000002 (FUNFAM); IPR014824 (PFAM); IPR036498 (G3DSA:3.30.1370.GENE3D); IPR034904 (G3DSA:3.30.300.GENE3D); IPR001075 (PFAM); PTHR11178 (PANTHER); IPR036498 (SUPERFAMILY); IPR034904 (SUPERFAMILY)	P:GO:0016226; F:GO:0005506; F:GO:0051536; C:GO:0005739	P:iron-sulfur cluster assembly; F:iron ion binding; F:iron-sulfur cluster binding; C:mitochondrion
EDO30146.1	predicted protein	255	10	85.35	1.72E-194	13	P:GO:0000082; P:GO:0006338; P:GO:0006357; F:GO:0017018; F:GO:0033192; F:GO:0140791; F:GO:0180004; F:GO:0180005; F:GO:0180006; F:GO:0180007; F:GO:0180008; F:GO:1990439; C:GO:0005737	P:G1/S transition of mitotic cell cycle; P:chromatin remodeling; P:regulation of transcription by RNA polymerase II; F:myosin phosphatase activity; F:calmodulin-dependent protein phosphatase activity; F:histone H2AXS140 phosphatase activity; F:RNA polymerase II CTD heptapeptide repeat Y1 phosphatase activity; F:RNA polymerase II CTD heptapeptide repeat T4 phosphatase activity; F:RNA polymerase II…	EC:3.1.3.16	protein-serine/threonine phosphatase	IPR029052 (G3DSA:3.60.21.GENE3D); IPR004843 (PFAM); PIRSR641768-1 (PIRSR); IPR047129 (PANTHER); IPR029052 (SUPERFAMILY)	F:GO:0004722; F:GO:0016787	F:protein serine/threonine phosphatase activity; F:hydrolase activity
EDO42646.1	predicted protein	375	10	99.95	8.38E-276	1	F:GO:0016787	F:hydrolase activity	EC:3	Hydrolases	G3DSA:3.90.640.10:FF:000047 (FUNFAM); G3DSA:3.30.420.40:FF:000058 (FUNFAM); G3DSA:3.30.420.40:FF:000131 (FUNFAM); G3DSA:3.30.420.40:FF:000291 (FUNFAM); G3DSA:3.90.640.10 (GENE3D); G3DSA:3.30.420.40 (GENE3D); IPR004000 (PFAM); G3DSA:3.30.420.40 (GENE3D); IPR004000 (PANTHER); cd10224 (CDD); IPR043129 (SUPERFAMILY); IPR043129 (SUPERFAMILY)	no GO terms	no GO terms
KAJ7373953.1	hypothetical protein OS493_009280	853	10	96.09	0.0	10	P:GO:0006207; P:GO:0006228; P:GO:0006541; P:GO:0019240; F:GO:0004070; F:GO:0004088; F:GO:0004151; F:GO:0005524; F:GO:0046872; C:GO:0005829	P:'de novo' pyrimidine nucleobase biosynthetic process; P:UTP biosynthetic process; P:glutamine metabolic process; P:citrulline biosynthetic process; F:aspartate carbamoyltransferase activity; F:carbamoyl-phosphate synthase (glutamine-hydrolyzing) activity; F:dihydroorotase activity; F:ATP binding; F:metal ion binding; C:cytosol	EC:6.3.5.5; EC:3.5.2.3; EC:2.1.3.2	carbamoyl-phosphate synthase (glutamine-hydrolyzing); dihydroorotase; aspartate carbamoyltransferase	G3DSA:3.20.20.140:FF:000036 (FUNFAM); G3DSA:3.40.50.20:FF:000001 (FUNFAM); G3DSA:3.30.470.20:FF:000004 (FUNFAM); G3DSA:3.40.50.1380:FF:000005 (FUNFAM); G3DSA:3.30.1490.20:FF:000001 (FUNFAM); IPR005479 (PFAM); G3DSA:3.20.20.140 (GENE3D); IPR011607 (PFAM); IPR013815 (G3DSA:3.30.1490.GENE3D); G3DSA:3.40.50.20 (GENE3D); IPR006680 (PFAM); IPR036914 (G3DSA:3.40.50.GENE3D); G3DSA:3.30.470.20 (GENE3D); P…	P:GO:0006207; P:GO:0006228; P:GO:0006541; P:GO:0006807; P:GO:0019240; F:GO:0004070; F:GO:0004088; F:GO:0004151; F:GO:0005524; F:GO:0016787; F:GO:0016810; F:GO:0046872; C:GO:0005737; C:GO:0005829	P:'de novo' pyrimidine nucleobase biosynthetic process; P:UTP biosynthetic process; P:glutamine metabolic process; P:obsolete nitrogen compound metabolic process; P:citrulline biosynthetic process; F:aspartate carbamoyltransferase activity; F:carbamoyl-phosphate synthase (glutamine-hydrolyzing) activity; F:dihydroorotase activity; F:ATP binding; F:hydrolase activity; F:hydrolase activity, acting …
KAJ7381402.1	Importin subunit alpha-3	519	10	93.07	4.5E-270	3	P:GO:0006606; F:GO:0061608; C:GO:0005737	P:protein import into nucleus; F:nuclear import signal receptor activity; C:cytoplasm			G3DSA:1.25.10.10:FF:000009 (FUNFAM); IPR000225 (PFAM); IPR011989 (G3DSA:1.25.10.GENE3D); IPR036975 (G3DSA:1.20.5.GENE3D); IPR032413 (PFAM); IPR002652 (PFAM); PTHR23316 (PANTHER); IPR002652 (PROSITE_PROFILES); IPR000225 (PROSITE_PROFILES); IPR016024 (SUPERFAMILY)	P:GO:0006606; F:GO:0005515; F:GO:0061608	P:protein import into nucleus; F:protein binding; F:nuclear import signal receptor activity
KAJ7393501.1	DNA-directed RNA polymerase II subunit rpb4	155	10	96.88	5.27E-99	4	P:GO:0006367; F:GO:0000166; F:GO:0031369; C:GO:0005665	P:transcription initiation at RNA polymerase II promoter; F:nucleotide binding; F:translation initiation factor binding; C:RNA polymerase II, core complex			G3DSA:1.20.1250.40:FF:000001 (FUNFAM); IPR005574 (PFAM); IPR038324 (G3DSA:1.20.1250.GENE3D); IPR045222 (PANTHER); IPR010997 (SUPERFAMILY)	P:GO:0006352; F:GO:0000166; C:GO:0030880	P:DNA-templated transcription initiation; F:nucleotide binding; C:RNA polymerase complex
NDJ97303.1	hypothetical protein MXB_1672	215	10	85.61	2.94E-138	5	P:GO:0006887; F:GO:0003924; F:GO:0005525; C:GO:0005794; C:GO:0055037	P:exocytosis; F:GTPase activity; F:GTP binding; C:Golgi apparatus; C:recycling endosome	EC:3.6.1.15	nucleoside-triphosphate phosphatase	G3DSA:3.40.50.300:FF:000067 (FUNFAM); IPR027417 (G3DSA:3.40.50.GENE3D); IPR005225 (NCBIFAM); IPR001806 (PFAM); PIRSR006809-1 (PIRSR); PIRSR006809-2 (PIRSR); IPR050209 (PANTHER); PS51420 (PROSITE_PROFILES); PS51419 (PROSITE_PROFILES); IPR001806 (PROSITE_PROFILES); cd01868 (CDD); IPR027417 (SUPERFAMILY)	F:GO:0003924; F:GO:0005525	F:GTPase activity; F:GTP binding
PFX14248.1	hypothetical protein AWC38_SpisGene21617	230	10	87.32	5.12E-179						IPR014716 (G3DSA:3.90.215.GENE3D); IPR036056 (SUPERFAMILY)	no GO terms	no GO terms
PFX23700.1	L-fucose kinase	2441	10	75.85	0.0	6	P:GO:0007186; P:GO:0042352; F:GO:0004930; F:GO:0005524; F:GO:0050201; C:GO:0016020	P:G protein-coupled receptor signaling pathway; P:GDP-L-fucose salvage; F:G protein-coupled receptor activity; F:ATP binding; F:fucokinase activity; C:membrane	EC:2.7.1.52	fucokinase	IPR015915 (G3DSA:2.120.10.GENE3D); IPR006204 (PFAM); IPR012887 (PFAM); G3DSA:1.20.1070.10 (GENE3D); IPR006652 (PFAM); IPR011705 (PFAM); G3DSA:1.25.40.420 (GENE3D); IPR036691 (G3DSA:3.60.10.GENE3D); IPR013750 (PFAM); IPR000276 (PFAM); G3DSA:3.30.230.120 (GENE3D); PIRSR600732-5 (PIRSR); PIRSR600732-3 (PIRSR); PIRSR603912-52 (PIRSR); PIRSR600732-50 (PIRSR); IPR052203 (PANTHER); IPR017452 (PROSITE_PR…	P:GO:0007186; P:GO:0042352; F:GO:0004930; F:GO:0005515; F:GO:0005524; F:GO:0016772; F:GO:0050201; C:GO:0016020	P:G protein-coupled receptor signaling pathway; P:GDP-L-fucose salvage; F:G protein-coupled receptor activity; F:protein binding; F:ATP binding; F:transferase activity, transferring phosphorus-containing groups; F:fucokinase activity; C:membrane
PFX29369.1	Exportin-1	590	10	55.45	0.0	7	P:GO:0000055; P:GO:0000056; P:GO:0006611; F:GO:0005049; F:GO:0031267; C:GO:0005634; C:GO:0005737	P:ribosomal large subunit export from nucleus; P:ribosomal small subunit export from nucleus; P:protein export from nucleus; F:nuclear export signal receptor activity; F:small GTPase binding; C:nucleus; C:cytoplasm			IPR011989 (G3DSA:1.25.10.GENE3D); IPR014877 (PFAM); IPR011989 (G3DSA:1.25.10.GENE3D); IPR011989 (G3DSA:1.25.10.GENE3D); IPR011989 (G3DSA:1.25.10.GENE3D); IPR013598 (PFAM); G3DSA:6.10.250.450 (GENE3D); IPR001494 (PFAM); IPR045065 (PANTHER); IPR001494 (PROSITE_PROFILES); IPR016024 (SUPERFAMILY); IPR016024 (SUPERFAMILY)	P:GO:0000055; P:GO:0000056; P:GO:0006611; P:GO:0006886; F:GO:0005049; F:GO:0031267; C:GO:0005634; C:GO:0005737	P:ribosomal large subunit export from nucleus; P:ribosomal small subunit export from nucleus; P:protein export from nucleus; P:intracellular protein transport; F:nuclear export signal receptor activity; F:small GTPase binding; C:nucleus; C:cytoplasm
PFX34567.1	Eukaryotic translation initiation factor 2 subunit 3	484	10	92.96	0.0	9	P:GO:0001731; P:GO:0032259; F:GO:0000049; F:GO:0003743; F:GO:0003924; F:GO:0005525; F:GO:0008168; C:GO:0005829; C:GO:0005850	P:formation of translation preinitiation complex; P:methylation; F:tRNA binding; F:translation initiation factor activity; F:GTPase activity; F:GTP binding; F:methyltransferase activity; C:cytosol; C:eukaryotic translation initiation factor 2 complex	EC:2.1.1; EC:3.6.1.15	Transferring one-carbon groups; nucleoside-triphosphate phosphatase	G3DSA:2.40.30.10:FF:000011 (FUNFAM); G3DSA:2.40.30.10:FF:000009 (FUNFAM); G3DSA:3.40.50.300:FF:000065 (FUNFAM); IPR004161 (PFAM); G3DSA:2.40.30.10 (GENE3D); IPR000795 (PFAM); G3DSA:2.40.30.10 (GENE3D); IPR027417 (G3DSA:3.40.50.GENE3D); NF003077 (NCBIFAM); IPR015256 (PFAM); PIRSR006809-1 (PIRSR); PIRSR006809-2 (PIRSR); PIRSR006230-1 (PIRSR); IPR050543 (PANTHER); IPR000795 (PROSITE_PROFILES); IPR04…	P:GO:0001731; F:GO:0000049; F:GO:0003743; F:GO:0003924; F:GO:0005525; C:GO:0005829; C:GO:0005850	P:formation of translation preinitiation complex; F:tRNA binding; F:translation initiation factor activity; F:GTPase activity; F:GTP binding; C:cytosol; C:eukaryotic translation initiation factor 2 complex
RMX38385.1	hypothetical protein pdam_00011806	628	10	89.66	0.0	3	P:GO:0033108; P:GO:0045040; C:GO:0005741	P:mitochondrial respiratory chain complex assembly; P:protein insertion into mitochondrial outer membrane; C:mitochondrial outer membrane			G3DSA:2.40.160.50:FF:000002 (FUNFAM); IPR000184 (PFAM); G3DSA:2.40.160.50 (GENE3D); G3DSA:3.10.20.310 (GENE3D); IPR009327 (PFAM); IPR014710 (G3DSA:2.60.120.GENE3D); IPR039910 (PANTHER); IPR009327 (CDD); IPR011051 (SUPERFAMILY)	P:GO:0033108; P:GO:0045040; C:GO:0019867	P:mitochondrial respiratory chain complex assembly; P:protein insertion into mitochondrial outer membrane; C:outer membrane
RMX42152.1	hypothetical protein pdam_00009389	12268	10	92.19	0.0	6	F:GO:0003779; F:GO:0005509; F:GO:0008017; C:GO:0005737; C:GO:0005856; C:GO:0005886	F:actin binding; F:calcium ion binding; F:microtubule binding; C:cytoplasm; C:cytoskeleton; C:plasma membrane
RMX44375.1	hypothetical protein pdam_00015997, partial	214	10	70.31	5.73E-150	4	P:GO:0006782; F:GO:0004655; F:GO:0008270; C:GO:0005829	P:protoporphyrinogen IX biosynthetic process; F:porphobilinogen synthase activity; F:zinc ion binding; C:cytosol	EC:4.2.1.24	porphobilinogen synthase	IPR013785 (G3DSA:3.20.20.GENE3D); IPR001731 (PFAM); PIRSR001415-3 (PIRSR); IPR001731 (PANTHER); SSF51569 (SUPERFAMILY)	P:GO:0006783; P:GO:0033014; F:GO:0004655; F:GO:0008270; F:GO:0046872; C:GO:0005829	P:heme biosynthetic process; P:tetrapyrrole biosynthetic process; F:porphobilinogen synthase activity; F:zinc ion binding; F:metal ion binding; C:cytosol
RMX45211.1	uncharacterized protein LOC113672789	495	10	78.74	0.0						IPR012334 (G3DSA:2.160.20.GENE3D); IPR024535 (PFAM); IPR011050 (SUPERFAMILY)	no GO terms	no GO terms
RMX46325.1	hypothetical protein pdam_00000525, partial	635	10	99.2	0.0	1	C:GO:0016020	C:membrane			G3DSA:1.10.225.10 (GENE3D); IPR051428 (PANTHER); IPR008139 (PROSITE_PROFILES); IPR008139 (PROSITE_PROFILES); IPR011001 (SUPERFAMILY)	no GO terms	no GO terms
RMX56999.1	hypothetical protein pdam_00016150	1691	10	93.79	0.0	2	F:GO:0008484; C:GO:0016020	F:sulfuric ester hydrolase activity; C:membrane	EC:3.1.6	Acting on ester bonds	G3DSA:3.40.720.10:FF:000023 (FUNFAM); G3DSA:3.40.720.10:FF:000023 (FUNFAM); IPR017850 (G3DSA:3.40.720.GENE3D); IPR017850 (G3DSA:3.40.720.GENE3D); IPR000917 (PFAM); G3DSA:3.30.1120.10 (GENE3D); PIRSR635626-2 (PIRSR); PIRSR635626-1 (PIRSR); PIRSR005091-1 (PIRSR); PIRSR005091-3 (PIRSR); PIRSR635626-4 (PIRSR); PIRSR005091-2 (PIRSR); PIRSR036665-50 (PIRSR); PIRSR036666-50 (PIRSR); PIRSR036665-51 (PIRS…	F:GO:0008484	F:sulfuric ester hydrolase activity
RMX59350.1	hypothetical protein pdam_00014004	544	10	91.78	0.0	3	P:GO:0071277; F:GO:0005544; C:GO:0005886	P:cellular response to calcium ion; F:calcium-dependent phospholipid binding; C:plasma membrane			G3DSA:2.60.40.150:FF:000013 (FUNFAM); G3DSA:2.60.40.150:FF:000099 (FUNFAM); IPR035892 (G3DSA:2.60.40.GENE3D); IPR010734 (PFAM); IPR000008 (PFAM); IPR035892 (G3DSA:2.60.40.GENE3D); PIRSR000550-4 (PIRSR); IPR045052 (PANTHER); IPR000008 (PROSITE_PROFILES); IPR000008 (PROSITE_PROFILES); cd04048 (CDD); IPR037768 (CDD); IPR035892 (SUPERFAMILY); IPR035892 (SUPERFAMILY); IPR036465 (SUPERFAMILY)	P:GO:0071277; F:GO:0005544; C:GO:0005886	P:cellular response to calcium ion; F:calcium-dependent phospholipid binding; C:plasma membrane
XP_001627384.1	succinate--CoA ligase [ADP/GDP-forming] subunit alpha, mitochondrial	331	10	92.06	2.19E-242	6	P:GO:0006099; F:GO:0000166; F:GO:0004775; F:GO:0004776; C:GO:0005739; C:GO:0009361	P:tricarboxylic acid cycle; F:nucleotide binding; F:succinate-CoA ligase (ADP-forming) activity; F:succinate-CoA ligase (GDP-forming) activity; C:mitochondrion; C:succinate-CoA ligase complex (ADP-forming)	EC:6.2.1.5; EC:6.2.1.4	succinate--CoA ligase (ADP-forming); succinate--CoA ligase (GDP-forming)	G3DSA:3.40.50.261:FF:000005 (FUNFAM); G3DSA:3.40.50.720:FF:000002 (FUNFAM); IPR016102 (G3DSA:3.40.50.GENE3D); IPR003781 (PFAM); IPR005811 (PFAM); G3DSA:3.40.50.720 (GENE3D); NF004230 (NCBIFAM); IPR005810 (NCBIFAM); PIRSR001553-1 (PIRSR); PIRSR036511-1 (PIRSR); PTHR11117 (PANTHER); IPR005810 (HAMAP); IPR036291 (SUPERFAMILY); IPR016102 (SUPERFAMILY)	P:GO:0006099; F:GO:0003824; F:GO:0004775; F:GO:0004776; C:GO:0005739; C:GO:0009361	P:tricarboxylic acid cycle; F:catalytic activity; F:succinate-CoA ligase (ADP-forming) activity; F:succinate-CoA ligase (GDP-forming) activity; C:mitochondrion; C:succinate-CoA ligase complex (ADP-forming)
XP_020616328.1	clathrin heavy chain 1-like	1675	10	98.86	0.0	8	P:GO:0006886; P:GO:0006898; F:GO:0005198; F:GO:0032051; C:GO:0030130; C:GO:0030132; C:GO:0045334; C:GO:0071439	P:intracellular protein transport; P:receptor-mediated endocytosis; F:structural molecule activity; F:clathrin light chain binding; C:clathrin coat of trans-Golgi network vesicle; C:clathrin coat of coated pit; C:clathrin-coated endocytic vesicle; C:clathrin complex			G3DSA:1.25.40.10:FF:000001 (FUNFAM); G3DSA:1.25.40.10:FF:000007 (FUNFAM); G3DSA:1.25.40.10:FF:000095 (FUNFAM); G3DSA:1.25.40.730:FF:000002 (FUNFAM); G3DSA:2.130.10.110:FF:000001 (FUNFAM); G3DSA:1.25.40.10:FF:000002 (FUNFAM); IPR011990 (G3DSA:1.25.40.GENE3D); IPR015348 (PFAM); G3DSA:1.25.40.730 (GENE3D); PF13838 (PFAM); IPR055358 (PFAM); IPR016025 (G3DSA:2.130.10.GENE3D); IPR022365 (PFAM); PTHR102…	P:GO:0006886; P:GO:0006898; P:GO:0016192; F:GO:0005198; F:GO:0005515; F:GO:0032051; C:GO:0030130; C:GO:0030132; C:GO:0045334; C:GO:0071439	P:intracellular protein transport; P:receptor-mediated endocytosis; P:vesicle-mediated transport; F:structural molecule activity; F:protein binding; F:clathrin light chain binding; C:clathrin coat of trans-Golgi network vesicle; C:clathrin coat of coated pit; C:clathrin-coated endocytic vesicle; C:clathrin complex
XP_020623761.1	nicotinamide/nicotinic acid mononucleotide adenylyltransferase 1-like	227	10	89.35	6.94E-162	4	P:GO:0009435; F:GO:0000309; F:GO:0004515; F:GO:0005524	P:NAD biosynthetic process; F:nicotinamide-nucleotide adenylyltransferase activity; F:nicotinate-nucleotide adenylyltransferase activity; F:ATP binding	EC:2.7.7.18	nicotinate-nucleotide adenylyltransferase	G3DSA:3.40.50.620:FF:000221 (FUNFAM); IPR005248 (NCBIFAM); IPR004821 (PFAM); IPR014729 (G3DSA:3.40.50.GENE3D); IPR051182 (PANTHER); IPR045094 (CDD); SSF52374 (SUPERFAMILY)	P:GO:0009058; P:GO:0009435; F:GO:0000309; F:GO:0003824; F:GO:0004515; F:GO:0016779	P:biosynthetic process; P:NAD biosynthetic process; F:nicotinamide-nucleotide adenylyltransferase activity; F:catalytic activity; F:nicotinate-nucleotide adenylyltransferase activity; F:nucleotidyltransferase activity
XP_022779225.1	integumentary mucin C.1-like	207	10	81.67	4.66E-132	1	C:GO:0005615	C:extracellular space			G3DSA:4.10.110.10:FF:000006 (FUNFAM); IPR044913 (G3DSA:4.10.110.GENE3D); IPR044913 (G3DSA:4.10.110.GENE3D); IPR000519 (PFAM); IPR017994 (PANTHER); IPR000519 (PROSITE_PROFILES); IPR000519 (PROSITE_PROFILES); IPR000519 (CDD); IPR000519 (CDD); IPR044913 (SUPERFAMILY); IPR044913 (SUPERFAMILY)	C:GO:0005615	C:extracellular space
XP_022782444.1	plastin-3-like	518	10	80.58	0.0	7	P:GO:0051017; P:GO:0051639; F:GO:0005509; F:GO:0051015; C:GO:0005737; C:GO:0005884; C:GO:0032432	P:actin filament bundle assembly; P:actin filament network formation; F:calcium ion binding; F:actin filament binding; C:cytoplasm; C:actin filament; C:actin filament bundle			G3DSA:1.10.238.10:FF:000263 (FUNFAM); G3DSA:1.10.418.10:FF:000010 (FUNFAM); G3DSA:1.10.418.10:FF:000027 (FUNFAM); G3DSA:1.10.418.10:FF:000016 (FUNFAM); IPR036872 (G3DSA:1.10.418.GENE3D); IPR036872 (G3DSA:1.10.418.GENE3D); G3DSA:1.10.238.10 (GENE3D); IPR002048 (PFAM); IPR001715 (PFAM); IPR036872 (G3DSA:1.10.418.GENE3D); IPR036872 (G3DSA:1.10.418.GENE3D); IPR039959 (PANTHER); IPR001715 (PROSITE_PRO…	P:GO:0051017; P:GO:0051639; F:GO:0005509; F:GO:0005515; F:GO:0051015; C:GO:0005737; C:GO:0005884; C:GO:0032432	P:actin filament bundle assembly; P:actin filament network formation; F:calcium ion binding; F:protein binding; F:actin filament binding; C:cytoplasm; C:actin filament; C:actin filament bundle
XP_027037968.1	uncharacterized protein LOC113666387 isoform X2	234	10	73.61	2.83E-169						no IPS match	no IPS match	no IPS match
XP_027039975.1	uncharacterized protein LOC113668291	1233	10	76.56	0.0	1	C:GO:0016020	C:membrane			G3DSA:2.60.120.260:FF:000002 (FUNFAM); G3DSA:2.10.50.10:FF:000032 (FUNFAM); IPR000421 (PFAM); IPR000082 (PFAM); G3DSA:2.10.50.10 (GENE3D); IPR011641 (PFAM); G3DSA:2.60.120.260 (GENE3D); G3DSA:2.10.50.10 (GENE3D); PTHR46967 (PANTHER); IPR000082 (PROSITE_PROFILES); IPR000421 (PROSITE_PROFILES); cd00185 (CDD); IPR000421 (CDD); IPR009030 (SUPERFAMILY); IPR009030 (SUPERFAMILY); IPR009030 (SUPERFAMILY)…	no GO terms	no GO terms
XP_027042281.1	dynein light chain 1, axonemal-like	193	10	92.91	6.94E-102	7	P:GO:0036158; F:GO:0043014; F:GO:0045504; C:GO:0005737; C:GO:0005874; C:GO:0030286; C:GO:0042995	P:outer dynein arm assembly; F:alpha-tubulin binding; F:dynein heavy chain binding; C:cytoplasm; C:microtubule; C:dynein complex; C:cell projection			G3DSA:3.80.10.10:FF:000049 (FUNFAM); IPR025875 (PFAM); IPR032675 (G3DSA:3.80.10.GENE3D); PTHR15454 (PANTHER); IPR001611 (PROSITE_PROFILES); IPR001611 (PROSITE_PROFILES); IPR001611 (PROSITE_PROFILES); IPR001611 (PROSITE_PROFILES); SSF52058 (SUPERFAMILY)	P:GO:0036158; F:GO:0005515; F:GO:0043014; F:GO:0045504; C:GO:0005737	P:outer dynein arm assembly; F:protein binding; F:alpha-tubulin binding; F:dynein heavy chain binding; C:cytoplasm
XP_027047198.1	aminoacyl tRNA synthase complex-interacting multifunctional protein 2-like	290	10	83.73	2.1E-208	4	P:GO:0006412; C:GO:0005634; C:GO:0005829; C:GO:0017101	P:translation; C:nucleus; C:cytosol; C:aminoacyl-tRNA synthetase multienzyme complex			IPR041503 (PFAM); G3DSA:1.20.1050.130 (GENE3D); IPR042360 (PANTHER); IPR036282 (SUPERFAMILY)	P:GO:1903632; C:GO:0017101	P:obsolete positive regulation of aminoacyl-tRNA ligase activity; C:aminoacyl-tRNA synthetase multienzyme complex
XP_027059940.1	beta-hexosaminidase 1-like	550	10	87.45	0.0	4	P:GO:0005975; P:GO:0030203; F:GO:0016231; C:GO:0016020	P:carbohydrate metabolic process; P:glycosaminoglycan metabolic process; F:beta-N-acetylglucosaminidase activity; C:membrane	EC:3.2.1.52	beta-N-acetylhexosaminidase	G3DSA:3.20.20.80 (GENE3D); IPR029018 (G3DSA:3.30.379.GENE3D); IPR029019 (PFAM); IPR015883 (PFAM); PIRSR625705-1 (PIRSR); IPR025705 (PANTHER); IPR029018 (SUPERFAMILY); IPR017853 (SUPERFAMILY)	P:GO:0005975; P:GO:0030203; F:GO:0004553; F:GO:0004563; C:GO:0016020	P:carbohydrate metabolic process; P:glycosaminoglycan metabolic process; F:hydrolase activity, hydrolyzing O-glycosyl compounds; F:beta-N-acetylhexosaminidase activity; C:membrane
XP_031558065.1	actin-related protein 2/3 complex subunit 4	168	10	98.33	1.79E-110	6	P:GO:0030041; P:GO:0034314; F:GO:0016491; F:GO:0051015; C:GO:0005737; C:GO:0005885	P:actin filament polymerization; P:Arp2/3 complex-mediated actin nucleation; F:oxidoreductase activity; F:actin filament binding; C:cytoplasm; C:Arp2/3 protein complex	EC:1	Oxidoreductases	G3DSA:3.30.1460.20:FF:000001 (FUNFAM); IPR008384 (PFAM); IPR034666 (G3DSA:3.30.1460.GENE3D); IPR008384 (PANTHER); IPR034666 (SUPERFAMILY)	P:GO:0030041; P:GO:0034314; F:GO:0051015; C:GO:0005885; C:GO:0015629	P:actin filament polymerization; P:Arp2/3 complex-mediated actin nucleation; F:actin filament binding; C:Arp2/3 protein complex; C:actin cytoskeleton
XP_058944719.1	dolichyl-diphosphooligosaccharide--protein glycosyltransferase subunit 2-like	641	10	90.99	0.0	3	P:GO:0006487; C:GO:0000502; C:GO:0008250	P:protein N-linked glycosylation; C:proteasome complex; C:oligosaccharyltransferase complex			IPR055374 (PFAM); IPR055373 (PFAM); IPR056790 (PFAM); IPR055375 (PFAM); IPR008814 (PANTHER)	P:GO:0006487; C:GO:0008250; C:GO:0016020	P:protein N-linked glycosylation; C:oligosaccharyltransferase complex; C:membrane
XP_058946942.1	prostaglandin E synthase 2-like	362	10	88.74	1.31E-261	5	P:GO:0001516; F:GO:0050220; C:GO:0005739; C:GO:0012505; C:GO:0016020	P:prostaglandin biosynthetic process; F:prostaglandin-E synthase activity; C:mitochondrion; C:endomembrane system; C:membrane	EC:5.3.99.3	prostaglandin-E synthase	IPR004045 (PFAM); G3DSA:6.20.200.30 (GENE3D); G3DSA:3.40.30.10 (GENE3D); G3DSA:1.20.1050.10 (GENE3D); IPR034334 (SFLD); SFLDG01182 (SFLD); PTHR12782 (PANTHER); PS51354 (PROSITE_PROFILES); IPR004045 (PROSITE_PROFILES); IPR010987 (PROSITE_PROFILES); IPR034335 (CDD); IPR036249 (SUPERFAMILY); IPR036282 (SUPERFAMILY)	F:GO:0050220; C:GO:0005739	F:prostaglandin-E synthase activity; C:mitochondrion
XP_058948853.1	unnamed protein product, partial	257	10	75.38	1.43E-152						G3DSA:2.20.100.10:FF:000001 (FUNFAM); IPR000884 (PFAM); IPR036383 (G3DSA:2.20.100.GENE3D); PIRSR613276-3 (PIRSR); IPR052065 (PANTHER); IPR000884 (PROSITE_PROFILES); IPR036383 (SUPERFAMILY)	no GO terms	no GO terms
XP_058950817.1	lysosomal alpha-mannosidase-like isoform X1	1005	10	91.37	0.0	5	P:GO:0006013; F:GO:0004559; F:GO:0030246; F:GO:0046872; C:GO:0005764	P:mannose metabolic process; F:alpha-mannosidase activity; F:carbohydrate binding; F:metal ion binding; C:lysosome	EC:3.2.1.24	alpha-mannosidase	G3DSA:2.60.40.1180:FF:000018 (FUNFAM); G3DSA:2.70.98.30:FF:000003 (FUNFAM); G3DSA:1.20.1270.50:FF:000003 (FUNFAM); G3DSA:3.20.110.10:FF:000001 (FUNFAM); G3DSA:1.20.1270.50:FF:000002 (FUNFAM); IPR027291 (G3DSA:3.20.110.GENE3D); IPR037094 (G3DSA:1.20.1270.GENE3D); G3DSA:2.60.40.1360 (GENE3D); IPR013780 (G3DSA:2.60.40.GENE3D); IPR011682 (PFAM); IPR015341 (PFAM); IPR000602 (PFAM); IPR041147 (PFAM); I…	P:GO:0005975; P:GO:0006013; F:GO:0003824; F:GO:0004559; F:GO:0030246; C:GO:0005764	P:carbohydrate metabolic process; P:mannose metabolic process; F:catalytic activity; F:alpha-mannosidase activity; F:carbohydrate binding; C:lysosome
XP_058958920.1	EGF-like repeat and discoidin I-like domain-containing protein 3	544	10	87.17	0.0						G3DSA:2.60.120.260:FF:000016 (FUNFAM); G3DSA:2.60.120.260:FF:000016 (FUNFAM); G3DSA:2.60.120.260 (GENE3D); IPR000421 (PFAM); G3DSA:2.60.120.200 (GENE3D); PF13385 (PFAM); PIRSR036960-2 (PIRSR); PTHR24543 (PANTHER); IPR000421 (PROSITE_PROFILES); IPR000421 (PROSITE_PROFILES); IPR000421 (CDD); IPR000421 (CDD); IPR008979 (SUPERFAMILY); IPR013320 (SUPERFAMILY); IPR008979 (SUPERFAMILY)	no GO terms	no GO terms
XP_058964071.1	anamorsin homolog	305	10	88.84	4.42E-213	8	P:GO:0006508; P:GO:0016226; F:GO:0004190; F:GO:0009055; F:GO:0046872; F:GO:0051537; F:GO:0051539; C:GO:0005758	P:proteolysis; P:iron-sulfur cluster assembly; F:aspartic-type endopeptidase activity; F:electron transfer activity; F:metal ion binding; F:2 iron, 2 sulfur cluster binding; F:4 iron, 4 sulfur cluster binding; C:mitochondrial intermembrane space	EC:3.4.23	Acting on peptide bonds (peptidases)	IPR049011 (PFAM); IPR029063 (G3DSA:3.40.50.GENE3D); IPR046408 (PFAM); IPR007785 (PANTHER); IPR007785 (HAMAP); cd02440 (CDD); IPR029063 (SUPERFAMILY)	P:GO:0016226; F:GO:0051536; C:GO:0005737	P:iron-sulfur cluster assembly; F:iron-sulfur cluster binding; C:cytoplasm
XP_058967874.1	protein C19orf12-like	139	10	91.31	8.09E-84						IPR033369 (PFAM); IPR033369 (PANTHER)	no GO terms	no GO terms
XP_058969852.1	uncharacterized protein LOC131796279	339	10	81.93	2.68E-247	3	F:GO:0003676; F:GO:0016787; F:GO:0046872	F:nucleic acid binding; F:hydrolase activity; F:metal ion binding	EC:3	Hydrolases	IPR044929 (G3DSA:3.40.570.GENE3D); IPR001604 (PFAM); PIRSR640255-2 (PIRSR); PIRSR640255-1 (PIRSR); IPR039015 (PANTHER); IPR044925 (SUPERFAMILY)	F:GO:0003676; F:GO:0016787; F:GO:0046872	F:nucleic acid binding; F:hydrolase activity; F:metal ion binding
XP_058971491.1	sushi repeat-containing protein SRPX2-like	238	10	77.57	2.0E-180	2	F:GO:0005509; F:GO:0005524	F:calcium ion binding; F:ATP binding			IPR003410 (PFAM); PTHR24273 (PANTHER); IPR003410 (PROSITE_PROFILES)	no GO terms	no GO terms
