# Supplementary material for: Coral larval proteomics at onset of metamorphosis highlights innate immunity maturation in parallel to neuro-sensing and skeletal development
Source: Front Physiol. 2026 Feb 19;17:1763453. doi: 10.3389/fphys.2026.1763453 (PMC12960093; doi:10.3389/fphys.2026.1763453)
Supplement: Supplementary file 10 [file Table1.xlsx]

## Sheet: Feuil1
code_sample	protein concentration (µg/mL)	parent colony origin of larva	days since planulation	developmental stage (Planula/st4)	Peptides (Peaks)	Peptides (FragPipe)	Protein groups (Peaks)	Proteins (FragPipe)	Proteins Symbiodiniaceae (FragPipe)
LN_1	403.548	C3	0	Planula	13396	10892	2046	2591	603
LN_2	296.29	C3	0	Planula	15290	13306	2221	2969	778
LN_3	345.484	C3	0	Planula	16014	13752	2292	3129	750
St4_1	267.258	C3	5	St4	10753	6972	1745	2130	436
St4_2	273.71	C3	5	St4	10507	7064	1736	2104	419
St4_3	337.419	C3	5	St4	14607	11828	2173	2843	659
LN_4	310.806	C5	0	Planula	14229	11779	2210	2987	570
LN_5	228.548	C5	0	Planula	14311	11223	2193	2984	768
LN_6	161.613	C5	0	Planula	11208	7863	1830	2352	530
LN_7	320.484	C5	0	Planula	12131	9731	1991	2548	680
St4_5	327.742	C5	5	St4	10794	7361	1790	2223	582
St4_4	303.548	C5	5	St4	14513	11347	2164	2866	778
St4_6	201.33	C5	5	St4	8525	6763	1846	2441	629
St4_7	107.33	C5	5	St4	8690	6812	1870	2491	680
LN_8	276.935	C6	0	Planula	13795	11143	2150	2827	751
LN_9	316.452	C6	0	Planula	14493	12141	2189	2863	778
LN_10	152.67	C6	0	Planula	8773	6763	1846	2395	569
St4_8	299.516	C6	6	St4	13562	10523	2103	2673	667
St4_9	269.677	C6	6	St4	14536	5576	2188	1947	422
St4_10	69.33	C6	6	St4	9434	14688	1928	2513	581
LN_11	442.258	C8	0	Planula	13016	10137	2017	2577	794
LN_13	/	C8	0	Planula	13441	10968	2085	2689	746
LN_12	183.387	C8	0	Planula	14266	11788	2171	2908	756
St4_11	284.194	C8	6	St4	12536	10481	2032	2615	684
St4_12	238.226	C8	6	St4	12300	9549	2011	2535	663
St4_13	262.419	C8	6	St4	8797	5883	1595	1826	482
Ab_1	/	C4	6	Aboral half of Planula	/	6635	/	1829	/
Ab_2	/	C5	7	Aboral half of Planula	/	6560	/	1732	/
Or_1	/	C5	7	Oral half of Planula	/	5137	/	1368	/
Ab_3	/	C6	5	Aboral half of Planula	/	6252	/	1674	/
Or_2	/	C6	5	Oral half of Planula	/	5794	/	1526	/
Or_3	/	C7	2	Oral half of Planula	/	3700	/	975	/
